# Supplementary material for: Efficiency of complex production in changing environment
Source: BMC Syst Biol. 2009 Jan 7;3:3. doi: 10.1186/1752-0509-3-3 (PMC2647903; doi:10.1186/1752-0509-3-3)
Supplement: Additional file 1 — A list of the complexes. The file contains a list of all complexes (extracted from MIPS, 2007). Each row in the file contains the systematic names of the proteins in one complex. [file 1752-0509-3-3-S1.txt]

Q0032 YBR009C YLR423C YNL182C 
Q0045 Q0250 Q0275 YDL067C YGL187C YGL191W YHR051W YLR038C YLR395C YMR256C YNL052W 
Q0050 YAL035W YER142C YGL049C YGR090W YGR162W YHR216W YIR002C YLR432W YML056C YOL041C YOL090W YOR207C YPL127C YPR190C 
Q0080 Q0085 Q0130 YBL099W YBR039W YDL004W YDL181W YDR298C YDR322C-A YDR377W YJR121W YKL016C YLR295C YML081C-A YOL077W-A YPL078C YPL271W YPR020W 
Q0080 YAL002W YDL077C YDL087C YDR080W YGR013W YLR148W YLR396C YMR231W YPL045W 
Q0092 YLR258W YOR026W 
Q0105 YBL045C YDR529C YEL024W YFR033C YGR183C YHR001W-A YJL166W YOR065W YPR191W 
Q0120 YBR120C YDL044C YDR194C YGR222W YHR005C-A YIR021W YJL133W YKR052C YLR382C YMR023C YOR334W YPR134W 
Q0140 YCR046C YKL142W YNL137C 
Q0140 YBL090W YBR146W YBR251W YDL045W-A YDR041W YDR175C YDR337W YDR347W YER050C YFR049W YGL129C YGR084C YGR165W YGR215W YHL004W YHR075C YIL093C YJR101W YJR113C YKL003C YKL155C YMR158W YMR188C YNL137C YNL306W YNR037C YOR158W YPL013C YPL118W YPR166C 
RNA_RNASE-P YAL033W YBL018C YBR167C YBR257W YGR030C YHR062C YIR015W YNL221C YNL282W 
RNA_TLC1 YIL009C-A YLR233C YLR318W 
YAL001C YBR123C YDR362C YGR047C YOR110W 
YAL001C YBR123C YDR362C YGL133W YGR047C YOR110W YPL007C 
YAL002W YBL030C YBR120C YBR227C YDL052C YDR211W YDR342C YEL051W YER025W YFL022C YGL026C YGR083C YGR282C YJR072C YKL211C YKR026C YKR046C YLR289W YLR291C YMR145C YMR241W YNL085W YOR260W YOR317W 
YAL003W YBR118W YKL081W YKR084C YPL048W YPR080W 
YAL003W YBR025C YBR118W YER086W YER110C YGL137W YGL245W YHL034C YIR033W YKL081W YKL104C YNL023C YPL048W YPL226W 
YAL003W YAR019C YBL045C YBR227C YBR252W YBR281C YDR032C YDR155C YDR190C YDR226W YER025W YFL045C YGL245W YGR066C YGR155W YGR234W YGR240C YHR033W YHR170W YIL125W YJL138C YJR053W YKL010C YKL067W YKL080W YKL081W YLL050C YML064C YML078W YMR012W YMR226C YMR290C YOL139C YPL218W 
YAL005C YOR151C YPR010C 
YAL007C YAL042W YAR002C-A YDL195W YGL200C YIL109C YLR208W YML012W YPL085W YPL218W YPR181C 
YAL007C YAR002C-A YDR087C YDR101C YDR127W YER110C YGL200C YGR132C YLR342W YML012W YMR290C YNL030W YPL211W 
YAL009W YHR004C 
YAL009W YDL040C YDR211W YHR004C YJL176C YLR342W 
YAL010C YJL066C YMR203W YPL235W 
YAL012W YMR235C YMR300C 
YAL012W YBL076C YBR025C YBR055C YBR121C YBR126C YBR133C YBR149W YCR002C YCR053W YDL078C YDL124W YDR037W YDR129C YDR158W YDR353W YDR473C YEL034W YER003C YER165W YER172C YGR061C YGR091W YGR204W YHR019C YHR064C YHR208W YJL080C YJL167W YJR104C YJR105W YKL085W YKL157W YKL210W YLL018C YLR153C YLR432W YMR012W YMR105C YMR120C YMR205C YOR120W YOR335C YPL004C YPL028W YPR160W YPR178W 
YAL012W YJL167W YMR058W YPL149W 
YAL013W YBL003C YBR095C YBR245C YCR084C YDL002C YDL076C YDR207C YER088C YFR013W YFR037C YGL019W YGL162W YIL035C YIL084C YKR001C YMR072W YMR075W YMR128W YMR263W YNL097C YNL251C YNL330C YOL004W YOL006C YOR039W YOR061W YOR174W YPL139C YPL181W YPR023C 
YAL015C YDL029W YDR214W YEL060C YJR068W YMR012W YMR058W YMR146C YNL037C YPR110C 
YAL015C YEL030W YEL060C 
YAL015C YBR129C YDL059C YDR214W YDR394W YEL060C YER052C YGL137W YIL021W YKL127W YMR105C 
YAL016W YAL024C YBL041W YBL104C YBR103W YCR033W YDL134C YDL188C YDR381W YER012W YER094C YFL007W YFR050C YGL011C YGL190C YGL194C YGL245W YGR135W YGR161C YGR192C YGR240C YGR253C YGR281W YHR158C YIL112W YJR009C YJR138W YKL081W YKR029C YLR249W YLR347C YML092C YML109W YML126C YMR109W YMR273C YMR314W YNL030W YNL189W YOL038W YOR014W YOR157C YOR349W YOR362C YPL152W YPR103W 
YAL016W YDR127W YHR082C YHR186C YJL095W YKL045W YKR024C YML057W YNL192W YNL201C 
YAL016W YDL134C YDL188C YGR161C YHR075C YMR028W YOR014W YOR176W YPR110C 
YAL016W YBL003C YDL188C YDR190C YGL121C YGL190C YGR161C YHR075C YMR028W YNL085W YOL005C YOR014W YPR010C 
YAL016W YDL006W YLR450W YOL113W 
YAL016W YBL108W YBR028C YBR085W YBR218C YDL134C YDL188C YDR032C YEL034W YER043C YER123W YGR111W YGR154C YGR155W YGR267C YHR112C YHR135C YHR179W YHR183W YIL033C YIR034C YJL138C YJL207C YJR104C YKL166C YKL210W YLR109W YLR134W YLR355C YLR438W YMR226C YMR303C YNL025C YNL055C YNL093W YNL139C YNL154C YNL172W YNL334C YOR089C YOR177C YPL171C YPL203W YPL258C YPR121W 
YAL016W YDR482C 
YAL016W YDL134C YDL188C YDR188W YDR212W YGL190C YHR033W YIL142W YJL014W YJR064W YNL154C 
YAL017W YBR001C YDR001C YDR099W YER177W YGL252C YNL267W 
YAL017W YAL029C YBR081C YBR198C YCL010C YDL006W YDL140C YDR044W YDR145W YDR167W YDR176W YDR448W YGL066W YGL112C YGR094W YGR252W YGR264C YGR274C YLR055C YML007W YML015C YMR223W YMR227C YMR236W YOL148C YOR151C YPL011C YPL254W 
YAL017W YAL034C YBR081C YBR198C YCL010C YCR042C YDL006W YDL014W YDL140C YDR044W YDR145W YDR167W YDR176W YDR427W YDR448W YDR496C YER110C YER148W YGL066W YGL112C YGL241W YGR094W YGR252W YGR264C YGR274C YHR023W YKL081W YKL201C YKR001C YLR055C YML015C YML098W YML114C YMR005W YMR012W YMR205C YMR227C YMR236W YNL236W YOL004W YOL086C YOL148C YOR117W YOR151C YOR174W YPL011C YPL082C YPL128C YPL129W YPL235W 
YAL017W YDR190C YOL045W YPR160W 
YAL017W YAL019W YOL045W 
YAL019W YBL088C YBR084W 
YAL021C YCR093W YDL160C YDL165W YER068W YFL028C YGR092W YIL038C YIL106W YJR122W YKR036C YNR052C YPR072W 
YAL021C YBL035C YCR093W YDL145C YDL165W YDL185W YDR188W YDR214W YDR381W YER068W YGL137W YGL195W YGR134W YIL038C YIR008C YKL045W YLR044C YLR180W YNL102W YNL288W YNL315C YNR052C YOR110W YPL231W YPL235W YPR072W 
YAL021C YCL028W YCR093W YDL165W YDR190C YGR086C YGR155W YGR184C YNR052C YOR027W 
YAL021C YCR093W YNR052C 
YAL024C YHR158C 
YAL025C YDR225W YGL111W YGL146C YGR103W YHR052W YIL125W YKR081C YLR304C YNL061W YNL110C YOR005C YOR272W YPL110C YPR016C 
YAL026C YAL053W YLR342W YML072C YOR153W 
YAL027W YBR196C YBR233W YCL024W YDR174W YDR381W YDR507C YLR044C YLR249W YML095C YOL086C YPL022W 
YAL027W YBR195C YDL022W YDL101C YDR324C YGR086C YGR087C YHL007C YHR033W YIL068C YJL157C YLL039C YLR368W YLR430W YLR438W YNL116W YOL059W YPL004C YPL022W 
YAL029C YBR172C YHR023W YKL079W YKL129C YMR109W YOR326W 
YAL029C YBR130C YDR101C YER110C YFL039C YGL106W YGL195W YHR023W YKL130C YLR249W YMR186W YMR309C YOL086C YOR326W YPR188C 
YAL029C YBL007C YBL017C YBR085W YDR343C YDR388W YHR027C YHR114W YLR337C YNR065C YOR181W 
YAL029C YBR126C YBR140C YDR170W-A YDR507C YER052C YER099C YER132C YER138C YER160C YGR135W YHL011C YJR027W YJR028W YKR048C YLR133W YLR310C YML100W YMR139W YNL199C YOL081W YOR326W 
YAL029C YBR130C YBR143C YGL106W YLR092W 
YAL029C YBL047C YBL076C YBR011C YBR109C YBR130C YDR032C YDR155C YDR356W YEL034W YGL106W YGL141W YGR094W YJR104C YKL067W YKL129C YKL210W YLL040C YLL050C YML057W YMR105C YMR109W YNL281W YOL016C YOR035C YOR326W 
YAL030W YHL031C YIL004C YLR078C YLR093C YLR268W YMR197C YOR327C 
YAL032C YBR065C YCR063W YDL209C YDR364C YDR416W YER013W YGL120C YGL128C YGL162W YGR278W YJL203W YJR050W YKL095W YKL173W YLL036C YLR117C YLR275W YLR424W YML049C YMR213W YMR288W YNR011C YPL151C YPL213W YPR101W 
YAL033W YBL018C YBR167C YBR257W YGR030C YHR062C YNL221C YNL282W SNRNA_NME1 
YAL033W YBL018C YBR167C YBR257W YGR030C YHR062C YNL221C YNL282W 
YAL035W YBR079C YBR086C YBR143C YDL149W YDL171C YDR091C YDR429C YDR449C YGL036W YGL099W YGR103W YJR007W YLR039C YLR192C YML010W YMR012W YMR116C YMR146C YMR309C YNL029C YNL244C YOR361C YPL093W YPL237W YPR041W YPR086W 
YAL035W YDR101C YER036C YPR036W 
YAL035W YBL075C YBR079C YBR221C YDL014W YER103W YER155C YGL120C YGL130W YGL207W YHR121W YKR001C YMR012W YMR309C YNL030W YNL088W YOL078W YOL145C YPL228W 
YAL035W YBL004W YBL074C YBR084W YCL037C YCL059C YDL014W YDL051W YDL208W YDL213C YDR060W YDR496C YER006W YER029C YGL049C YGR103W YGR162W YHR052W YHR089C YJL109C YKL014C YKL173W YLL008W YLR106C YLR175W YLR197W YLR276C YLR409C YMR049C YMR290C YMR309C YMR310C YNL002C YNL005C YNL061W YNL132W YNL262W YOL041C YOL077C YOR206W YOR272W YOR308C YPL012W YPL043W YPL093W YPR178W 
YAL035W YBR084W YBR263W YDR101C YER006W YFR031C-A YGL099W YGR103W YGR204W YNL112W YOR048C YPL009C YPL093W 
YAL035W YBR084W YDL014W YDR496C YGR102C YLR175W YMR309C YNL030W YOR361C 
YAL035W YCL043C YDR432W YER161C YGL049C YGR162W YGR250C YIR001C YMR012W YNL016W 
YAL035W YBR018C YBR039W YBR228W YDL160C YEL051W YER077C YFR052W YGR193C YGR266W YJR064W YJR072C YKR051W YLL013C YLR271W YML064C YMR012W YMR106C YMR108W YNL007C YNL037C YNR053C YOL078W YOR027W YOR110W YPL031C YPL140C YPR003C YPR088C YPR160W YPR167C YPR175W 
YAL035W YBR121C YCR048W YDR432W YGL049C YGR087C YGR090W YGR162W YHR179W YHR199C YHR216W YJR144W YKR081C YLR219W YLR427W YLR432W YML056C YMR290C YMR319C YNL132W YNL308C YOL041C YOL139C YOR206W YPL012W YPL043W 
YAL035W YDR060W YER025W YGR128C YHR052W YJL122W YKR024C YMR229C YOR206W YOR361C 
YAL036C YBL004W YBL032W YBR084W YCL037C YDL051W YGL049C YGL162W YGR162W YHL034C YIL061C YJL138C YLR150W YLR175W YLR371W YML117W YMR116C YMR310C YNL005C YNL030W YNL112W YNL262W YOL139C YOR243C YPL237W 
YAL036C YHR027C YJL138C YMR012W 
YAL038W YOR347C 
YAL040C YBR160W YDL155W YGR108W YGR109C YLR210W YMR199W YPL256C YPR119W YPR120C 
YAL041W YBR200W YER114C YLR357W 
YAL041W YDR171W YNL007C 
YAL042W YLR208W YLR342W YML067C YML130C 
YAL043C YDR301W YLR115W YLR277C 
YAL043C YJR093C YLR277C 
YAL043C YBL003C YBL004W YBR247C YCL037C YCL059C YCR057C YDL014W YDL148C YDL213C YDR195W YDR299W YDR324C YDR365C YDR382W YDR449C YEL050C YER082C YER133W YGL011C YGL120C YGL171W YGL195W YGL252C YGR090W YGR128C YGR135W YGR145W YGR156W YHL030W YHR148W YHR169W YHR196W YJL033W YJL069C YJL109C YJR002W YJR093C YKL099C YKL101W YKR002W YKR059W YKR060W YLL011W YLR115W YLR129W YLR175W YLR186W YLR197W YLR222C YLR277C YLR409C YML130C YMR061W YMR093W YMR128W YMR290C YMR300C YNL030W YNL075W YNL132W YNL287W YNL317W YNR043W YNR054C YOL038W YOL041C YOR078W YOR310C YPL126W YPL217C YPR137W YPR144C 
YAL043C YBL075C YBR105C YCL046W YDL195W YDR195W YDR225W YDR228C YDR301W YER133W YFL039C YGL044C YGL049C YGL112C YGR156W YGR240C YHL035C YHR174W YIL035C YJL029C YJR093C YKL059C YKR002W YLR115W YLR208W YLR221C YLR277C YML030W YMR061W YNL030W YNL222W YNL317W YOR179C YOR250C YOR344C YPR107C 
YAL043C YBL076C YBR123C YGR047C YOR110W 
YAL043C YBR119W YDR235W YDR240C YGR013W YHR099W YIL061C YKL012W YML046W 
YAL043C YNL313C 
YAL043C YDR195W YDR301W YER133W YKL059C YKR002W YLR115W YLR277C YNL222W YNL317W 
YAL044C YDR019C YFL018C YMR189W 
YAL047C YBR109C YDR356W YER018C YGL093W YKL042W YMR117C YNL188W YNL225C YOR257W YOR373W YPL124W YPL255W 
YAL047C YDL003W YDR229W YFL008W YIL026C YJL074C YLR347C YMR001C YNL175C YNL189W 
YAL048C YBR114W YCR028C-A YGR192C YJR077C YKR001C YLR044C YMR315W YOL086C YOL097C YOR332W 
YAL049C YDL025C YGR016W YHR009C YOL139C 
YAL051W YOR363C 
YAL059W YBR115C YDR395W YER110C YGL195W YMR186W YMR308C YOL086C 
YAL059W YDL051W YDR395W 
YAL061W YMR308C 
YAR002W YBR119W YCL037C YDL087C YDL175C YDR225W YDR235W YDR240C YDR432W YFL003C YGL049C YGL162W YGR013W YGR074W YGR162W YHR086W YIL061C YJL080C YKL012W YKL214C YLR147C YLR226W YLR275W YLR347C YLR430W YML046W YML049C YML117W YNL139C YNL189W YNL251C YPL178W YPL190C YPR057W YPR161C 
YAR002W YBR049C YBR103W YCR035C YDL213C YDR138W YDR240C YDR289C YGL162W YGR202C YGR264C YHR069C YHR086W YHR099W YJR093C YKR002W YLR335W YLR347C YML062C YMR239C YMR290C YNL139C YNL189W YOL004W YOL021C YOR001W YOR098C YPL139C YPR023C YPR089W 
YAR003W YBR175W YDR069C YDR469W YHR064C YHR119W YJR113C YLR015W YPL138C 
YAR003W YJL026W YLL039C 
YAR007C YJL173C YNL312W 
YAR007C YDR127W YDR394W YDR427W YER086W YER095W YER110C YFR009W YGL048C YGL245W YGR234W YGR240C YJL008C YJR109C YKL104C YML032C YMR012W YMR186W YNL085W YOR136W YOR151C YPL235W YPR010C 
YAR007C YBR049C YBR089C-A YBR245C YDR303C YFR013W YFR037C YGL133W YGL162W YGL234W YGR274C YIL126W YJL026W YKR001C YLR033W YLR176C YLR321C YLR357W YMR091C YNL030W YNR003C YOL006C YOR110W YOR116C YOR304W YPL082C YPL235W YPR110C 
YAR007C YBR136W YCR012W YDL007W YDL097C YDR097C YDR311W YDR314C YDR337W YDR394W YDR427W YEL037C YER021W YER162C YFR052W YGL048C YHL030W YHR164C YHR200W YIR002C YKL028W YLR005W YLR347C YML032C YNL312W YOL090W YOR261C YPR032W YPR056W 
YAR007C YBR025C YBR114W YBR136W YCR012W YCR028C-A YCR092C YDL156W YDL225W YDR097C YDR295C YDR499W YFR037C YGR094W YHR122W YHR164C YIR002C YJL138C YJL173C YJR144W YKR001C YLR234W YLR347C YML032C YMR167W YMR186W YMR190C YMR234W YNL021W YNL082W YNL312W YOL090W YOR323C YPL235W YPR179C 
YAR007C YGL120C YGR145W YLR197W YMR116C YNL308C YOR056C 
YAR007C YDL007W YDL029W YDR190C YER078C 
YAR007C YLR304C 
YAR008W YDL048C YDR463W YHR006W YJL087C YKL205W YLR105C YLR375W YMR059W YOL102C YPL083C 
YAR009C YBR078W YBR126C YBR208C YCR093W YDL132W YDR009W YDR216W YEL034W YGL137W YGL195W YGR218W YGR240C YHL030W YHR027C YJL020C YJL047C YLL034C YLL039C YLL040C YLR035C-A YLR106C YLR289W YMR246W YNL037C YNL085W YNL160W YOL133W YOR261C YOR326W YOR341W YPL036W YPR164W 
YAR014C YAR018C YBR084W YBR158W YER155C YGR162W YGR285C YHR064C YJL080C YMR116C YPR189W 
YAR014C YBL045C YBL047C YBL051C YBR009C YBR011C YBR125C YBR225W YBR247C YCR088W YDL047W YDL060W YDL065C YDL153C YDR023W YDR342C YEL015W YEL034W YER006W YER138C YFR001W YGL111W YGL197W YGR086C YGR155W YHR098C YHR179W YHR193C YJL098W YJR134C YKL056C YKL085W YKL143W YKR026C YKR028W YLL001W YLL013C YLL026W YLR304C YLR438W YML091C YMR307W YNL027W YNL113W YNL118C YNL207W YNL272C YOL149W YOR215C YOR232W YOR332W YPL004C YPL078C YPL204W YPR160W YPR181C 
YAR014C YGR047C YGR238C YHR044C YHR158C YKL081W YKL210W YLL026W YLR096W YML006C YML057W YNR052C YPR159W 
YAR019C YDL185W1 YNL223W 
YAR019C YBR281C YDR293C YER070W YJL026W YJR053W YML064C YMR012W YMR153W YMR246W YOR272W 
YAR019C YBR281C YML064C 
YAR019C YBR281C YML064C 
YAR019C YDL086W YDR238C YER070W YGR240C YHR027C YHR169W YHR179W YIL125W YJL026W YJL138C YJR109C YLR438W YMR105C YNL014W YPR121W 
YAR042W YDL019C YDR150W YER120W YGR086C YHL020C YHR200W YLR305C YLR342W 
YAR042W YGR192C YLR397C 
YAR073W YBR009C YLR383W YML056C YNL189W 
YAR073W YDL175C YIL079C YJL050W YKR048C YLR197W YLR432W YML056C YMR308C YOL115W YPL146C 
YAR073W YBL002W YBL004W YCL011C YCL059C YDL060W YDL213C YDR091C YDR174W YDR194C YDR224C YDR381W YDR432W YDR496C YEL055C YER006W YGL068W YGL120C YGR103W YGR145W YGR150C YGR162W YGR198W YHL038C YHR052W YHR099W YJL109C YJL138C YJR041C YJR144W YKL014C YKR024C YKR081C YLL008W YLL027W YLR175W YLR196W YLR347C YLR432W YMR049C YMR229C YMR290C YNL061W YNL132W YNL308C YOL041C YOL139C YOR017W YOR206W YOR272W YOR310C YPL012W YPR016C 
YBL002W YBL003C YBR009C YBR010W YDR224C YDR225W YNL030W YNL031C 
YBL002W YBR245C YDR121W YDR496C YGL241W YIL126W YKR001C YKR048C YMR091C YNL262W YOL006C YOR116C YOR207C YOR304W YPL082C YPR010C YPR175W YPR190C 
YBL002W YGL150C YMR303C YNL068C YOL004W 
YBL002W YDL132W YDR155C YDR328C YER043C YGR087C YGR240C YGR267C YJR090C YLL039C YLL050C YLR134W YNL055C 
YBL002W YBR009C YDR224C YDR324C YIL070C YMR308C YOL108C YPL211W 
YBL002W YBR010W YER142C 
YBL002W YBL045C YDR155C YMR036C YPR191W 
YBL002W YBL004W YBL026W YBL044W YBR009C YDL051W YDR036C YDR101C YDR155C YDR174W YDR175C YDR224C YDR225W YDR496C YEL034W YER006W YER126C YFL007W YGL068W YGL120C YGR103W YHR052W YHR059W YHR170W YHR179W YHR197W YIL070C YIL093C YIR003W YJL122W YJR144W YKL081W YKL085W YLL050C YLR009W YLR074C YLR196W YLR397C YMR303C YNL038W YNL175C YOL041C YPL013C YPL093W 
YBL002W YBL058W YBR009C YBR114W YDR453C YHR183W YJR052W YMR226C YOL012C 
YBL002W YDR432W YGR054W YNL132W 
YBL002W YGR067C YJL080C YMR012W YNL085W 
YBL002W YBR039W YCL014W YDR131C YHR197W YNL113W YNL182C 
YBL002W YDR155C YJL020C YLR258W 
YBL002W YBL004W YBL026W YBL044W YBR009C YDL051W YDR036C YDR101C YDR155C YDR174W YDR175C YDR224C YDR225W YDR496C YEL034W YER006W YER126C YFL007W YGL068W YGL120C YGR103W YHR052W YHR059W YHR170W YHR179W YHR197W YIL070C YIL093C YIR003W YJL122W YJR144W YKL081W YKL085W YLL050C YLR009W YLR074C YLR196W YLR397C YMR303C YNL038W YNL175C YOL041C YPL013C YPL093W 
YBL002W YDR155C YER043C YNL157W 
YBL002W YBL003C YBL047C YBR009C YCR030C YDR224C YDR225W YGL207W YIL070C YLL019C YML069W YOL054W YOR056C YOR178C 
YBL002W YBL047C YBR039W YBR079C YDL145C YDR023W YDR429C YER155C YGR267C YKL073W YLL039C YMR146C YMR309C YNL055C YNL138W YOL087C 
YBL002W YBR009C YBR010W YCL043C YDL031W YDR116C YDR225W YDR381W YDR496C YER006W YER084W YGL019W YGL104C YGL207W YGR090W YGR103W YGR145W YGR162W YHL035C YHR052W YHR066W YIL033C YIL035C YJL087C YJR144W YKL082C YLR002C YLR196W YLR197W YLR403W YML069W YML074C YMR049C YMR172W YMR229C YMR290C YNL061W YNL112W YNL132W YNL262W YNL308C YOL041C YOR039W YOR061W YOR229W YPL037C YPL043W YPL093W YPL110C YPR016C 
YBL003C YBL004W YBR247C YCL031C YCL059C YCR057C YDL014W YDL060W YDL148C YDL166C YDL213C YDR299W YDR324C YDR365C YDR382W YDR449C YEL050C YER082C YER127W YGL011C YGL019W YGL120C YGL171W YGL195W YGL249W YGL252C YGR081C YGR090W YGR128C YGR135W YGR145W YHL030W YHR011W YHR148W YHR169W YHR196W YIL035C YJL033W YJL069C YJL109C YJR002W YKL099C YKL101W YKL143W YKR059W YKR060W YLL011W YLR003C YLR129W YLR175W YLR180W YLR186W YLR197W YLR222C YLR409C YML130C YMR093W YMR116C YMR128W YMR300C YNL030W YNL075W YNL132W YNL287W YNR043W YNR054C YOL010W YOL021C YOL038W YOL077C YOR039W YOR056C YOR059C YOR061W YOR078W YOR145C YOR206W YOR310C YPL012W YPL126W YPL217C YPL266W YPR137W YPR144C 
YBL003C YBL030C YBR017C YBR120C YBR205W YBR247C YDL063C YDL204W YDR002W YDR071C YDR216W YEL051W YGL105W YGL122C YGL256W YGR005C YGR282C YHR089C YIL124W YKL009W YKL120W YKL212W YKR046C YLL018C YLR293C YMR105C YMR145C YMR241W YNL035C YNL169C YOL123W YOR176W YOR185C YOR259C YOR317W YPL266W 
YBL003C YBR011C YDR071C YGR090W YJL074C YJL115W YKL085W YMR135C YPL153C 
YBL004W YBL090W YBR146W YBR251W YDL045W-A YDR036C YDR041W YDR175C YDR337W YDR347W YER155C YGL129C YGR084C YGR090W YGR150C YGR162W YGR170W YGR215W YHL004W YHR059W YHR197W YIL093C YJR101W YJR113C YKL003C YKL155C YMR128W YMR158W YMR186W YMR188C YNL137C YNL186W YNL306W YNR037C YOL115W YOR158W YOR205C YOR243C YPL013C YPL118W 
YBL004W YBL038W YBR122C YBR198C YBR282W YCL014W YCR030C YCR046C YCR071C YDL145C YDR115W YDR116C YDR164C YDR237W YDR238C YDR296W YDR322W YDR405W YDR462W YER006W YER155C YFR051C YGL064C YGL120C YGL137W YGR076C YGR220C YHR147C YJL005W YJL063C YJL176C YJR138W YKL167C YKR006C YKR085C YLR189C YLR371W YLR439W YML009C YML025C YMR024W YMR193W YMR225C YNL005C YNL185C YNL236W YNL252C YNL284C YOR150W YOR201C YOR290C YPL183W-A YPL204W YPR100W 
YBL004W YBR247C YBR289W YCL059C YDL014W YDL060W YDL148C YDR449C YER082C YER155C YGR054W YGR081C YGR090W YHR148W YJL176C YJR002W YKL143W YLL011W YLR175W YLR180W YLR186W YMR093W YMR128W YNL075W YNL132W YNL207W YOL010W YOL086C YOR056C YOR145C YOR290C YPL012W YPL204W YPL266W YPR144C 
YBL004W YCR035C YDL111C YDR280W YGR090W YGR095C YGR158C YGR195W YHR069C YHR081W YIR035C YJL109C YLR398C YMR128W YNL189W YNL232W YOL021C YOL142W YOR001W YOR076C YPR189W 
YBL004W YBR079C YBR084W YBR142W YBR267W YCL054W YCR072C YDL014W YDL031W YDL051W YDR060W YDR087C YDR101C YDR170C YDR382W YDR496C YEL026W YER002W YER006W YER126C YER139C YER155C YFL002C YFR001W YGL036W YGL048C YGL099W YGL111W YGL195W YGR090W YGR103W YGR155W YGR245C YGR281W YHR052W YHR066W YHR085W YHR088W YHR170W YHR197W YJL005W YJL109C YKL009W YKL014C YKL172W YKR048C YKR081C YLL008W YLL034C YLR002C YLR009W YLR074C YLR106C YLR197W YLR221C YLR249W YLR276C YLR398C YLR449W YML124C YMR012W YMR049C YMR163C YMR290C YMR309C YNL002C YNL021W YNL061W YNL110C YNL118C YNL132W YNL182C YNR053C YOL041C YOL077C YOR202W YOR206W YOR227W YOR272W YOR341W YOR361C YPL012W YPL043W YPL093W YPL211W YPL217C YPR010C YPR016C 
YBL004W YBR084W YBR136W YBR143C YDL058W YDR172W YER110C YHL030W YHR015W YIL129C YLR371W YLR386W YLR429W YML117W YMR012W YNL251C YOR069W YOR150W YPL083C YPL190C YPL237W YPR010C 
YBL004W YBL088C YBR009C YBR079C YBR084W YBR272C YDL007W YDL058W YDL070W YDL097C YDR300C YDR303C YDR394W YDR427W YEL046C YEL056W YER021W YER065C YER093C YER110C YFR006W YFR052W YGL019W YGL048C YGL190C YGR170W YGR240C YJL222W YJR132W YJR138W YKR054C YLL022C YLR106C YLR180W YLR239C YMR021C YMR176W YMR308C YMR309C YNL030W YNL132W YOL054W YOR117W YOR188W YOR261C YOR361C YPL001W YPR010C YPR077C YPR110C 
YBL004W YDR300C YGL146C YOL078W YOR310C YPR137W 
YBL004W YDR170C YDR190C YEL055C YER100W YFL038C YGL195W YKL056C YKL205W YKL210W YPL078C 
YBL007C YBR200W YBR234C YCL040W YCR088W YDL029W YDL178W YDR129C YDR388W YGR080W YHR179W YIL034C YIL138C YIR006C YKL007W YLL050C YLR319C YLR337C YLR429W YMR092C YNL079C YNL138W YNL243W YOR122C YOR181W 
YBL007C YCR030C YDL185W YER095W YFR024C-A YGL206C YHR016C YHR114W YJL201W YLR150W YLR337C YML001W YNL084C YNL106C YNL243W YOR181W YPR171W 
YBL007C YBL017C YDR342C YDR388W YFR052W YHR027C YHR114W YIR012W YLR081W YLR447C YML123C YMR241W YOR181W 
YBL008W YCL014W YDR188W YDR190C YDR224C YDR293C YEL055C YEL061C YER082C YGL068W YGR090W YGR162W YIL142W YJL014W YJL109C YKL056C YLR197W YMR012W YNL132W YOL077C YPL012W YPL126W 
YBL014C YER148W YJL025W YML043C 
YBL015W YDL185W1 YDR326C YEL030W YER136W YER171W YFL045C YGL256W YHR076W YIL053W YIL070C YJL138C YJL167W YJR035W YKL081W YKL085W YLR304C YMR226C YMR318C YNR058W YOL139C YPR191W 
YBL015W YGL234W YJR068W YJR109C YMR105C YNL014W YNL189W 
YBL015W YBL076C YBR150C YBR154C YBR218C YBR249C YDL137W YDL185W1 YDL192W YDR141C YDR214W YDR216W YDR388W YDR453C YER021W YER025W YER138C YFL042C YGL016W YGL026C YGL062W YGL137W YGL245W YHL030W YHR112C YHR183W YIL128W YKL085W YKL104C YKL144C YKL218C YLR086W YMR285C YMR303C YNL113W YNL229C YNL248C YNL308C YNR003C YNR016C YOR116C YOR136W YOR207C YOR332W YOR341W YPL160W YPR010C YPR067W YPR110C YPR187W YPR190C 
YBL015W YBL045C YBR009C YBR025C YBR039W YCL035C YDL192W YDR023W YDR085C YDR155C YDR453C YEL026W YER009W YER043C YER091C YFL022C YFL045C YGL105W YGL245W YGR086C YGR155W YGR240C YGR256W YHR179W YHR183W YIL037C YIL078W YJL005W YJL026W YJL080C YJL138C YJR104C YKL056C YKL067W YKL080W YKL081W YKL210W YLL050C YLR027C YLR109W YLR304C YLR438W YML008C YML126C YMR012W YMR059W YMR266W YNL014W YNL135C YNR008W YOL139C YOR230W YOR332W YPL004C YPL037C 
YBL016W YDL159W YDR103W YGR040W YLR362W 
YBL016W YHR030C YLR354C YNL053W 
YBL016W YDR477W YGL115W YGL158W YLR113W YOR018W YOR136W YOR261C 
YBL017C YDR432W YPL049C 
YBL021C YGL237C YKL109W YOR358W 
YBL021C YGL237C YOR358W 
YBL021C YDL185W1 YML048W 
YBL022C YLR180W YOR136W 
YBL022C YBR083W YDL097C YDL159W YDR190C YDR239C YDR343C YDR480W YER093C YGL008C YGL062W YGL245W YGR040W YGR155W YHR033W YHR084W YHR200W YIL142W YJR072C YKL104C YKR048C YLL039C YLR304C YLR362W YLR430W YML123C YMR290C YMR319C YNL085W YOL033W YOL078W YPL049C YPL115C YPR010C YPR034W YPR115W 
YBL022C YBL045C YBR247C YDL047W YHR044C YHR165C YIL033C YIL061C YIL070C YJL098W YKR028W YLR386W YML074C YMR290C YMR319C YNL189W YPR191W 
YBL022C YLR106C YML029W YNL329C 
YBL023C YBR060C YBR202W YEL032W YGL113W YGL201C YHR118C YJL090C YJL194W YLL004W YLR103C YLR274W YML065W YNL261W YPR019W YPR162C 
YBL023C YBR060C YBR202W YBR278W YDL102W YEL032W YGL201C YHR118C YJL090C YJR006W YJR043C YLL004W YLR103C YLR274W YML065W YNL261W YNL262W YPR019W YPR162C YPR175W 
YBL023C YBR060C YBR202W YDL171C YDL185W YDR171W YDR427W YGL001C YGL201C YHR118C YIL094C YLL004W YLR103C YLR274W YML065W YNL261W YNL330C YOL004W YPL001W YPR162C 
YBL023C YBR126C YBR265W YDR028C YDR074W YIL177C YIR032C YJL138C YJR138W YKR059W YLR411W YML100W YMR251W YMR261C YNL076W YPR035W 
YBL023C YBL076C YBL104C YBR135W YBR247C YCL054W YDL031W YDL132W YDR312W YDR328C YEL032W YGL100W YHR019C YHR030C YHR052W YHR064C YHR066W YHR170W YJL109C YJL141C YKL014C YKL176C YLL050C YLR274W YML074C YNL132W YNL308C YOL041C YOR080W YPL012W YPL211W YPL217C YPR016C YPR135W 
YBL024W YBR084W YDR382W YNL284C 
YBL025W YLR141W YMR270C 
YBL026W YBR055C YCL037C YCR077C YDL014W YDL098C YDL160C YDR037W YDR378C YER006W YER029C YER112W YER146W YGL120C YGL128C YGR075C YGR091W YJL124C YKL173W YLR117C YLR275W YLR424W YLR438C-A YMR049C YMR080C YMR116C YMR268C YNL118C YNL147W YNL224C YNR053C YOL139C YOR308C YPL151C YPR082C YPR178W 
YBL026W YBL074C YBR055C YBR065C YBR119W YBR152W YBR251W YCR046C YCR063W YCR077C YDL030W YDL043C YDL087C YDL098C YDL160C YDL209C YDR088C YDR225W YDR235W YDR240C YDR243C YDR283C YDR322W YDR378C YDR416W YDR462W YDR473C YER029C YER112W YER146W YFL017W-A YGL120C YGL128C YGL162W YGR006W YGR013W YGR074W YGR075C YGR091W YGR278W YHR041C YHR156C YHR165C YIL061C YIR009W YJL063C YJL124C YJL203W YJR084W YKL012W YKL170W YKL173W YLL036C YLR117C YLR147C YLR183C YLR275W YLR298C YLR409C YLR424W YLR439W YML025C YML046W YML049C YMR024W YMR213W YMR240C YMR268C YMR288W YNL005C YNL147W YOL139C YOR159C YOR308C YPL151C YPL213W YPL235W YPR057W YPR082C YPR101W YPR178W YPR182W 
YBL026W YCR077C YDL097C YDL160C YER112W YGL234W YJL124C YJR022W YMR268C YNL147W 
YBL026W YCL050C YDL111C YER029C YFR052W YGL117W YHR089C YJR022W YOR261C YPR016C YPR191W 
YBL027W YBL087C YBL092W YBR031W YBR084C-A YBR191W YDL075W YDL081C YDL082W YDL130W YDL133C-A YDL136W YDL184C YDL191W YDR012W YDR382W YDR418W YDR471W YDR500C YEL054C YER056C-A YER117W YFL034C-A YFR031C-A YFR032C-A YGL030W YGL031C YGL076C YGL103W YGL135W YGL147C YGR034W YGR085C YGR148C YHL001W YHL033C YHR010W YHR141C YIL018W YIL052C YIL133C YIL148W YJL177W YJL189W YJR094W-A YKL006W YKL180W YKR094C YLL045C YLR029C YLR061W YLR075W YLR185W YLR325C YLR340W YLR344W YLR406C YLR448W YML073C YMR121C YMR142C YMR194W YMR242C YNL067W YNL069C YNL162W YNL301C YOL039W YOL120C YOL127W YOR063W YOR234C YOR312C YPL079W YPL131W YPL143W YPL198W YPL220W YPL249C-A YPR043W YPR102C 
YBL029W YBR039W YDR188W YDR212W YHR001W YIL142W YJL014W YJR064W YKR036C YLR206W YPR088C 
YBL030C YBL045C YBR018C YBR080C YBR187W YCR009C YCR076C YDL145C YDL160C YDL204W YDR188W YDR212W YDR238C YDR394W YDR429C YEL060C YER023W YER049W YER178W YFR051C YGL137W YGR086C YGR142W YGR202C YHR018C YIL076W YIL124W YIL136W YIL142W YJL026W YJR070C YKL029C YKL204W YKR007W YKR046C YKR067W YLR100W YLR216C YMR146C YNL037C YNL181W YNL287W YOR027W YOR362C YPR108W YPR124W 
YBL034C YBL078C YCL029C YER016W YJL042W YLR045C YLR175W YMR138W YNL126W YNL223W YOR058C YOR265W YOR272W YPL241C 
YBL034C YBR211C YCL029C YDR201W YHR129C YIL144W YKR037C YKR054C YLR045C YMR065W YMR198W YMR294W YOL069W YPR141C 
YBL034C YDL117W YDR001C YDR006C YDR017C YDR028C YDR216W YER114C YER177W YFR017C YIL028W YIL159W YLR258W YPL032C YPR030W 
YBL034C YBR154C YDL150W YJL011C YJL148W YKL144C YKR025W YNL113W YNL151C YNL201C YNR003C YOR116C YOR207C YPR190C 
YBL035C YIR008C YKL045W YNL102W 
YBL035C YBR084W YBR087W YDL058W YIR008C YKL045W YNL102W YNL290W YOL094C YOR217W 
YBL036C YDR023W YDR226W YDR342C YDR343C YGR087C YMR319C YOL078W 
YBL037W YJR005W YJR058C YOL062C 
YBL037W YBR288C YGL019W YGR261C YHR174W YJL024C YJR005W YJR058C YOL062C YPL195W 
YBL038W YBR122C YBR268W YBR282W YCR003W YCR046C YCR071C YDL202W YDR115W YDR116C YDR237W YDR322W YDR405W YDR462W YEL050C YGL068W YGR076C YGR220C YHR147C YJL063C YJL096W YKL138C YKL167C YKL170W YKR006C YKR085C YLR312W-A YLR439W YML009C YML025C YMR024W YMR193W YMR225C YMR286W YNL005C YNL177C YNL185C YNL252C YNL284C YNR022C YOR150W YPL173W YPL183W-A YPR100W 
YBL039C YDL055C YDR394W YER086W YER110C YFR004W YFR009W YFR052W YGL048C YGL137W YGL245W YGR094W YHR200W YIL094C YJL008C YJL074C YJL138C YJR109C YKL104C YKL196C YKR059W YLR180W YML028W YML124C YMR012W YMR024W YNR016C YOL098C YOR086C YOR117W YOR151C YOR261C YOR388C YPR010C 
YBL039C YBR080C YBR085W YDL097C YDL147W YDR098C YDR279W YDR394W YER174C YGR218W YGR233C YGR262C YHR011W YHR027C YHR033W YHR216W YJR072C YKL145W YKR038C YLR174W YLR216C YLR438W YML036W YML056C YMR226C YNL014W YNL055C YOR073W YPR181C 
YBL039C YDR388W YIL094C YIL128W YLR243W YLR355C YML123C YNL037C YOR204W YOR362C YPL249C 
YBL039C YCL028W YDL029W YDR127W YDR243C YDR260C YEL060C YML072C YOR303W 
YBL039C YDL145C YER006W YFR015C YGL081W YGR155W YGR184C YJL074C YKL104C YMR309C YOL094C 
YBL041W YBR173C YER012W YER094C YFR050C YGL011C YGR135W YGR253C YJL001W YML092C YMR314W YOL038W YOR157C YOR362C YPR103W 
YBL041W YCR012W YDL007W YDL097C YDL147W YDR394W YDR427W YER012W YER021W YER094C YFR004W YFR010W YFR050C YFR052W YGL011C YGL048C YGR135W YGR232W YHL030W YHR200W YJL001W YJL194W YKL104C YKL145W YLR035C YLR421C YML092C YMR314W YOL038W YOR117W YOR259C YOR261C YPR103W YPR108W 
YBL041W YCR012W YDL007W YDL097C YDL147W YDR394W YDR427W YER012W YER021W YER094C YFL007W YFR004W YFR010W YFR050C YFR052W YGL011C YGL048C YGR135W YHL030W YHR200W YJL001W YJL194W YKL145W YLR035C YLR071C YLR421C YML092C YMR314W YOL038W YOR117W YOR259C YOR261C YOR362C YPR103W YPR108W 
YBL041W YER012W YER094C YGL011C YGR135W YGR253C YHR033W YJL001W YKL206C YLR199C YML092C YMR314W YOL038W YOR362C YPR103W 
YBL041W YER012W YGL011C YGR135W YGR253C YJL001W YLL040C YML092C YMR314W YOL038W YOR157C YOR362C YPR103W 
YBL044W YDR111C YER008C YGR145W YHR204W YJL050W YJL095W YJR076C YJR098C YJR138W YKR071C YLR131C YLR436C YMR304W YNL313C YOR326W YPR115W 
YBL045C YPR191W 
YBL045C YDL179W 
YBL045C YCR009C YDR023W YDR037W YDR148C YDR388W YER003C YER125W YFL018C YGL026C YOL058W YOL139C YPL235W 
YBL045C YDR023W YER043C YGR155W YJL026W YKL081W YKR101W YLR355C YLR442C YMR226C YMR307W YMR318C 
YBL045C YJL026W YKL029C YPR054W 
YBL045C YBR018C YHR030C YJL001W YOR027W YOR299W YPR054W YPR191W 
YBL045C YDR339C YGL006W 
YBL045C YDL101C YDR212W YER025W YHR019C YHR170W YJL138C YJR064W YJR104C YKL067W YKL095W YKR048C YLL036C YPL037C YPR191W 
YBL045C YDR243C YGL192W YJL068C YOR125C 
YBL046W YDL112W YDR075W YDR379W YER155C YGR192C YML010W YNL201C 
YBL046W YDR075W YDR212W YHR011W YHR033W YHR084W YIL142W YJL014W YNL201C 
YBL047C YCR030C YDR348C YNL243W 
YBL047C YBR247C YDL047W YDL060W YEL015W YER133W YGL197W YHR098C YJR134C YKL140W YLR310C YML074C YML091C YNL118C YOR061W YPL204W YPR181C 
YBL047C YDL220C YER089C YER111C YGR090W YGR270W YJL115W YLR347C YNL189W YPL128C YPL153C 
YBL049W YCL039W YDR255C YGL227W YIL017C YIL097W YIL142W YJL014W YMR135C 
YBL049W YBR105C YCL039W YDL185W1 YDL225W YDR255C YDR342C YGL227W YIL017C YIL097W YMR135C YPL018W YPL139C 
YBL049W YDL065C YDL225W YER066C-A YOR027W 
YBL049W YHL010C YKR017C YLR138W 
YBL050W YBR080C 
YBL050W YDR189W YDR468C YGL095C YKL196C YMR197C YOL018C 
YBL051C YKR059W YPL235W 
YBL056W YBR097W YBR247C YDL060W YDR071C YGR240C YNL250W YPL204W 
YBL056W YDL145C YDR071C YGR205W YHL030W YJR152W YOR086C 
YBL056W YDR076W YHR033W 
YBL056W YBR039W YBR085W YDL059C YEL030W YEL051W YEL060C YER025W YER052C YER062C YER155C YFL045C YGL137W YHR179W YIL053W YKL081W YKL210W YML032C YMR108W 
YBL058W YBR170C YDL126C YDR028C YDR049W YDR337W YGL246C YGR048W YKL213C YLR044C YNL271C YOR116C YOR341W YPR010C 
YBL058W YBR170C YDL190C YDR049W YEL037C YER057C YLL039C YML100W YMR276W 
YBL058W YBR223C 
YBL058W YBR223C YCL028W 
YBL061C YBL066C YBR125C YBR126C YDR071C YDR150W YDR247W YDR416W YGL207W YNL210W 
YBL063W YEL061C YGL005C YGL216W YHR156C YMR198W YPL155C YPR141C 
YBL064C YDR069C 
YBL064C YDR424C YDR488C YNR058W YOR172W 
YBL072C YBR048W YBR181C YBR189W YCR031C YDL061C YDL083C YDR025W YDR064W YDR447C YDR450W YER074W YER102W YER131W YGL123W YGL189C YGR027C YGR118W YGR214W YHL015W YHR021C YHR203C YIL069C YJL136C YJL190C YJL191W YJR123W YJR145C YKL156W YKR057W YLR048W YLR167W YLR264W YLR287C-A YLR333C YLR367W YLR388W YLR441C YML024W YML026C YML063W YMR116C YMR143W YMR230W YNL096C YNL178W YNL302C YOL040C YOL121C YOR096W YOR167C YOR182C YOR293W YOR369C YPL081W YPL090C YPR132W 
YBL074C YBR055C YBR142W YBR152W YBR237W YDL209C YDR088C YDR163W YDR243C YDR364C YER013W YER112W YER172C YGL120C YGL128C YGR006W YGR074W YGR075C YGR091W YGR278W YHR165C YIL061C YKL012W YKL074C YKL078W YKR086W YLR147C YLR298C YML046W YMR125W YMR268C YNR011C YOR148C YOR159C YPL178W YPR057W YPR178W 
YBL076C YDL100C 
YBL076C YBR058C YMR309C YOL086C 
YBL076C YBR079C YBR121C YBR126C YBR247C YCR053W YDL124W YDR155C YDR353W YDR429C YGL256W YGR232W YHR018C YHR019C YHR064C YJL167W YLR027C YLR134W YLR153C YLR438W YMR146C YMR309C YNL244C YOR177C YOR335C YPL028W YPL160W 
YBL076C YGL174W YLR016C YLR086W YNL189W 
YBL078C YNL223W 
YBL079W YDL148C YDR192C YER105C YER107C YIL115C YKL068W YKR082W YLR335W YML103C YMR047C YMR129W YOR098C 
YBL080C YBR120C YDL069C YDR197W YER153C YGR222W YLR067C YLR203C YMR064W YMR257C YMR282C YNR045W YPL029W 
YBL080C YDL185W1 YDR477W YEL023C YEL060C YGR016W YMR104C YOL139C 
YBL084C YFL039C YGL240W YHR166C YKL022C YLR127C YNL172W 
YBL084C YDL008W YDR118W YFR036W YGL240W YHR166C YKL022C YLR102C YLR127C YNL172W YOR249C 
YBL085W YBR238C YKL104C 
YBL087C YDL171C YDR361C YER103W YER110C YKL104C YOL098C YOR206W YPL208W 
YBL087C YDR361C YPL208W 
YBL088C YPL110C 
YBL091C YBR087W YCL028W YNL290W 
YBL093C YBR193C YBR253W YDL005C YDR308C YER022W YER179W YGL025C YGL151W YGR104C YHR041C YHR058C YLR071C YMR112C YNL236W YNR010W YOL051W YOL135C YOR174W YPL129W YPR168W 
YBL093C YBR079C YBR081C YBR169C YBR193C YBR253W YCR012W YCR081W YDL005C YDL140C YDR308C YDR443C YDR448W YER022W YER157W YER179W YFR019W YGL025C YGL112C YGL151W YGR104C YGR252W YHR041C YHR058C YHR147C YHR174W YIL077C YKL060C YKR059W YKR095W YLR071C YML007W YMR112C YNL025C YNL189W YNL236W YNR010W YOL051W YOL086C YOL135C YOR174W YPL042C YPR168W 
YBL103C YOL067C 
YBL104C YDR316W YFL053W YGR041W YLR447C YPR121W 
YBL104C YCL059C YER165W YHR027C YHR052W YKL010C YKL135C YLR196W YLR328W YNL132W YNL308C YOL010W YOL077C YOR187W YPL043W YPL093W YPL259C YPR016C YPR029C YPR159W 
YBL105C YGR254W 
YBR009C YDR174W YDR225W YKR026C YPR104C 
YBR009C YBR160W YDL014W YDL056W YDR087C YDR224C YGL019W YGL130W YGR017W YGR083C YGR196C YIL035C YIL131C YIR002C YJL076W YJL197W YJR007W YJR144W YKR026C YLR291C YMR144W YNL229C YNL272C YOL004W YOR039W YOR061W YPL237W 
YBR009C YDR224C YDR225W YGL207W YGL241W YGR103W YKR048C YLR222C YNL308C YOR038C YOR116C YOR207C YPL043W YPR190C 
YBR009C YBR145W YCL028W YDR499W YLR355C YMR303C YOR176W 
YBR009C YBR098W YDL208W YDR381W YDR386W YFR001W YGR090W YGR234W YGR264C YHR143W-A YKL022C YKR081C YLL039C YLR196W YML074C YMR049C YMR303C YNL061W YNL085W YNL132W YNL308C YOL041C YOL139C YPL129W YPL153C YPR181C 
YBR009C YDR381W YDR386W YER006W YER078C YFR001W YJR144W YMR001C YMR226C YOL041C YPL127C YPL129W 
YBR009C YER075C YMR229C YMR319C 
YBR009C YBR114W YGR193C 
YBR009C YFR011C YJR063W YNL113W YOR207C YOR341W YPR010C YPR110C 
YBR009C YDR342C YEL034W YER067W YGL068W YHR087W YHR170W YLR109W YLR287C YLR340W YPR016C 
YBR009C YBR083W YDR224C YHR084W 
YBR009C YDR225W YJL085W YLR247C YOR028C 
YBR009C YCL011C YDL047W YDR168W YDR432W YKL139W YLR403W YNL004W YNL132W 
YBR010W YCL029C YDR155C YDR224C YEL071W YFL034W YGL156W YKL103C YOL082W YOR332W 
YBR010W YDL101C YDL200C YDR155C YDR224C YLR109W 
YBR011C YDL203C YGL120C YLR371W YLR425W YMR267W YPL066W 
YBR011C YBR039W YBR085W YDR022C YDR381W YDR517W YEL055C YER002W YER043C YER126C YFR001W YGL237C YGR155W YGR267C YHR052W YIL053W YIL070C YJL081C YJL138C YJR132W YKL214C YKR028W YKR048C YLR423C YMR308C YNL063W YNR031C YOL139C YOR272W YOR358W YPL166W YPR016C YPR069C YPR085C 
YBR011C YDL185W1 YEL030W YJR062C YKL085W YLL026W YOR232W YOR332W 
YBR011C YEL034W YKL085W YPL111W 
YBR011C YBR018C YDL029W YDL097C YDR214W YDR394W YGL008C YGR086C YGR087C YGR267C YHR030C YHR102W YHR179W YHR183W YHR193C YIL094C YJL095W YJL138C YKL073W YLR096W YLR187W YLR216C YLR355C YNL007C YNL037C YNL085W YOR220W YPL140C YPR054W YPR191W 
YBR011C YBR080C YBR085W YBR166C YBR217W YDL029W YDL097C YDL147W YDR127W YDR214W YDR394W YEL060C YER021W YER025W YFR004W YFR030W YGL016W YGL105W YGL234W YGL245W YGR218W YGR240C YHR020W YHR027C YHR033W YHR076W YHR200W YHR201C YIL125W YIL128W YJL138C YJR109C YJR152W YKL104C YKL145W YLR059C YLR216C YLR423C YLR438W YMR056C YMR058W YMR319C YNL208W YOR086C YPR049C YPR108W 
YBR011C YBR018C YGL256W YHR076W YIL035C YIL070C YKL085W YKL108W YLR354C YNL189W YOR232W 
YBR014C YDL100C YER083C YGL020C YKL062W YML048W YNL055C 
YBR017C YDR062W YDR099W YDR502C YEL022W YER110C YER177W YGL122C YGL195W YGR218W YHL030W YHR020W YIL094C YJR077C YKL104C YLR180W YLR342W YMR012W YMR296C YOL123W 
YBR017C YGL122C 
YBR018C YDL029W YDR293C YEL030W YEL060C YFL034C-B YIL076W YIL129C YLR447C YMR304W YNL007C YNL161W YOR007C 
YBR018C YBR039W YBR126C YDL052C YDL145C YDR032C YDR127W YDR128W YDR216W YDR422C YDR453C YEL030W YER012W YER094C YFR052W YGR267C YHR008C YHR033W YHR065C YHR179W YIL094C YJL014W YJL117W YJR109C YKL054C YLL048C YML020W YML022W YMR106C YMR226C YMR287C YNL006W YNL037C YNL055C YNR016C YOR027W YOR142W 
YBR025C YBR087W YHR191C YJR068W YLL040C YMR078C YMR181C YNL088W YNL262W YNL290W YOL094C YOR144C YOR217W YPR175W 
YBR025C YBR198C YDR212W YER160C YIL142W YJL014W YJR064W YJR072C YOR308C 
YBR025C YDR398W YER138C YFL045C YJL026W YJR070C YLR216C YLR336C YMR246W YNR016C YOR259C 
YBR031W YDR101C YJL122W YLL045C YOL041C YOR312C 
YBR035C YDL101C YDR155C YDR158W YDR214W YFL030W YGL256W YJR104C YMR105C YMR226C YOL139C YOR332W 
YBR039W YBR202W YBR208C YBR234C YDL029W YDR032C YDR190C YDR216W YGL016W YIL062C YIL128W YJR029W YJR065C YKL013C YKL104C YKL211C YLL013C YLR309C YLR370C YMR058W YNL271C YNR035C YOR259C YOR261C YPR019W 
YBR039W YBR085W YBR184W YDL108W YDL185W1 YDR460W YER171W YIL128W YKL085W YMR056C YOR136W YOR261C 
YBR039W YBR085W YDL185W1 YDR343C YDR394W YER062C YER171W YHR027C YIL053W YIL128W YLR304C YOR142W YPR025C YPR121W 
YBR039W YEL013W YER172C YJR068W YLR371W YNL290W YOL094C 
YBR039W YDL029W YDL047W YDL171C YDR188W YDR465C YFR040W YGR282C YHR096C YJL026W YJL098W YJR072C YJR105W YKL029C YKR028W YML048W YMR028W YMR145C YMR196W YMR205C YMR246W YNR016C YOR259C YOR317W 
YBR039W YBR085W YCL028W YDL040C YDL101C YER062C YGR240C YML058W YPR160W 
YBR039W YBR126C YDR226W YDR298C YDR453C YER133W YFR028C YGL115W YGR094W YHR064C YHR128W YKL016C YKL150W YMR070W YNL014W YPR069C YPR183W 
YBR039W YDL029W YDL134C YDL188C YDR214W YDR372C YDR523C YEL051W YEL060C YHR033W YJR132W YJR152W YKR046C YLL041C YLR216C YML123C YNL037C YOR261C 
YBR039W YBR160W YEL030W YPL256C 
YBR039W YDL145C YDR216W YDR238C YEL060C YFR051C YGL137W YIL076W YJL117W YKL211C YNL287W YPL222W 
YBR044C YBR208C YBR221C YDR069C YDR171W YDR430C YER178W YFL018C YFR004W YGR193C YNL071W YPL151C YPL259C 
YBR055C YBR065C YBR119W YDL030W YDL043C YDL087C YDL209C YDR235W YDR240C YDR473C YER029C YER112W YFL017W-A YGL120C YGL162W YGR013W YGR074W YGR091W YHR041C YIL061C YIR009W YJL203W YJR084W YKL012W YKL173W YLL036C YLR117C YLR147C YLR275W YLR298C YLR424W YML046W YML049C YMR027W YMR240C YMR288W YOR159C YOR308C YOR319W YPL151C YPL213W YPR057W YPR082C YPR101W YPR178W YPR182W 
YBR055C YBR065C YBR119W YDL030W YDL043C YDL087C YDL209C YDR235W YDR240C YDR432W YDR473C YER029C YER112W YFL017W-A YGL049C YGL120C YGL162W YGR013W YGR074W YGR091W YGR162W YHR041C YHR086W YIL061C YIR009W YJL203W YJR084W YKL012W YKL173W YLL036C YLR117C YLR147C YLR249W YLR275W YLR298C YLR424W YML046W YML049C YMR240C YMR288W YOL139C YOR159C YOR308C YPL151C YPL178W YPL213W YPR057W YPR082C YPR101W YPR178W YPR182W 
YBR055C YCR077C YDR334W YDR378C YDR473C YER146W YER172C YGL173C YGR054W YJL124C YKL173W YLR305C YLR438C-A YMR268C YPR178W 
YBR057C YGL036W YKR031C 
YBR057C YDL185W1 YDR106W YHR020W YJL069C YLR129W YLR222C YMR105C YMR319C YNL055C YNL138W YPL265W 
YBR059C YCR088W YEL030W YIL095W 
YBR059C YPR033C 
YBR059C YGL213C YLR398C YPR189W 
YBR060C YHR118C YLL004W YML065W YNL261W YPR162C 
YBR060C YDL017W YDR052C YHR118C YLL004W YML065W YNL261W YPR162C 
YBR061C YPL183C 
YBR063C YDR032C YDR369C YNL250W 
YBR069C YDL043C YDR171W YER110C YGR218W YHR020W YJR077C YLR044C YNL064C YPL233W 
YBR079C YDR429C YMR146C YMR309C YNL062C YNL244C YOR361C 
YBR079C YBR245C YDR429C YER103W YER164W YGL019W YGL207W YGR090W YGR270W YIL035C YKL088W YKR001C YMR172W YMR309C YNL030W YOR039W YOR061W YOR207C YOR304W YOR361C YPL235W 
YBR079C YMR146C 
YBR079C YDR091C YDR429C YER025W YLR192C YMR146C YMR309C YOR361C YPR041W 
YBR081C YBR198C YCL010C YDR145W YDR167W YDR176W YDR392W YDR448W YGL066W YGL112C YGR252W YHR099W YLR055C YMR236W YOL148C YPL254W 
YBR081C YBR198C YCL010C YDR145W YDR167W YDR176W YDR392W YDR448W YGL066W YGL112C YGR252W YHR099W YLR055C YMR236W YOL148C YPL254W 
YBR081C YDR392W YDR448W YGL112C YHR099W 
YBR081C YDL108W YDR311W YDR337W YDR460W YKL028W YLR005W YLR347C YNL023C YNL135C YOR173W YPR016C YPR025C YPR056W 
YBR081C YCL010C YDR448W YGL112C YGR252W YHR099W YMR223W YMR319C YPL254W 
YBR081C YGL244W YHR009C 
YBR081C YDR146C YER015W YGR002C YHR099W YJL081C YMR019W YOR116C YPL254W 
YBR082C YDR529C YKL010C 
YBR084W YDL040C YGR090W YGR254W YHR013C YHR023W YMR116C 
YBR084W YHL019C YKL135C YLR170C YPL259C YPR010C YPR029C 
YBR085W YDR127W YDR128W YDR342C YER062C YGR155W YIL053W YJL173C YJR141W YMR105C YNL014W 
YBR085W YBR143C YDL014W YDR091C YDR496C YER043C YER082C YER161C YGL019W YGR090W YGR155W YGR162W YHR066W YHR183W YHR216W YIL035C YKR081C YLR293C YLR389C YNL189W YOL041C YOR061W 
YBR087W YJR068W YNL290W YOL094C YOR217W 
YBR087W YDR214W YER173W YJR068W YJR072C YNL290W 
YBR087W YDL101C YDR212W YDR394W YER173W YJL014W YJR068W YLR413W YNL290W 
YBR087W YCL042W YDR394W YFR004W YLR058C YMR226C YNL290W YOL094C 
YBR088C YGR155W YML056C YPL140C 
YBR088C YOR116C 
YBR088C YKL113C 
YBR088C YER041W YKR081C YLR449W 
YBR088C YDL164C YEL030W YLR276C YOR378W 
YBR091C YDL217C YEL020W-A YHR005C-A YJL054W 
YBR094W YOR061W 
YBR101C YDR171W YKR059W 
YBR102C YDR166C YER008C YIL068C YLR166C YML097C YPR055W 
YBR103W YCR033W YDR155C YGL194C YIL112W YKR029C YLR347C YNL030W YOR290C YPL235W 
YBR103W YOL068C 
YBR103W YCR033W YDL112W YDL185W1 YEL064C YGR296W YIL112W YLR409C YML109W YMR155W 
YBR107C YDR254W 
YBR107C YBR211C YDR254W YDR318W YDR383C YJR135C YLR381W YPL018W 
YBR109C YCR035C YDL111C YDR280W YGL106W YGL195W YGR095C YGR158C YGR195W YHR069C YIL070C YJL109C YJR132W YLR180W YMR128W YNL189W YNL232W YOL021C YOL142W YOL145C YOR001W YOR035C YOR076C YOR326W 
YBR109C YFR014C YKL119C 
YBR109C YKL081W YKL190W YML057W YNL037C YNL290W YPR108W 
YBR109C YGR263C YLR433C 
YBR112C YCR084C 
YBR112C YCR084C YEL030W YJL156C YLR313C YMR012W 
YBR114W YJR052W 
YBR114W YER162C YMR201C YPL022W YPR135W 
YBR114W YKL011C YMR201C YPR135W 
YBR115C YGL154C 
YBR115C YGL154C 
YBR117C YPR074C 
YBR125C YDR071C YDR186C 
YBR125C YDR071C YDR247W YDR507C 
YBR126C YDL185W1 YLL019C YLR438W 
YBR126C YCR077C YDR238C YER112W YMR304W 
YBR126C YER136W YKR014C YLR362W YNL093W YOR089C YOR370C 
YBR126C YCR079W YGL062W YIL125W YJL138C YKL054C YKL085W YNL014W YOR317W YOR323C YPL022W YPL110C YPL160W 
YBR126C YDL017W YDL080C YDR032C YDR299W YEL030W YGL137W YGL151W YGR087C YJR089W YLL039C YLR134W YLR231C YLR331C YLR386W YNL113W YOR027W YPL218W 
YBR126C YDL147W YDL185W1 YDR394W YGL137W YGR092W YIL106W YJL005W YJR072C YOR117W YOR317W YPR160W 
YBR127C YDL185W YDL185W1 YEL027W YEL051W YGR020C YHR026W YHR039C-A YKL080W YLR447C YMR054W YOR270C YOR332W YPL234C YPR036W 
YBR127C YDL185W YEL051W YGR020C YHR039C-A YJR033C YKL080W YLR447C YOR270C YOR332W YPR036W 
YBR128C YDL185W YPL120W 
YBR133C YDL145C YHR158C YJL187C YMR304W YOR023C YPR119W 
YBR135W YBR160W YBR295W YDL155W YIR031C YKR091W YLR079W YMR199W YPL014W YPL256C 
YBR135W YBR160W YDL155W YDR170W-A YEL034W YER138C YLR226W YMR199W YPR119W YPR120C 
YBR135W YBR160W YMR105C YMR199W 
YBR136W YMR012W YOR027W 
YBR136W YGL245W YKL085W YLR304C 
YBR139W YBR280C YDL132W YEL060C YNL141W 
YBR140C YDL060W YNL098C YOR101W 
YBR142W YDR194C YHR052W YKL172W YMR049C YMR229C YNL061W YNL132W YOR206W YOR310C 
YBR143C YDR172W 
YBR154C YDR156W YHR143W-A YJL148W YJR063W YNL113W YNL248C YOR210W YOR224C YOR340C YOR341W YPR010C YPR110C YPR187W 
YBR154C YHR143W-A YKL144C YNL113W YNL151C YNR003C YOR116C YOR207C YOR210W YOR224C YPR110C YPR187W YPR190C 
YBR154C YDL140C YDR404C YGL070C YHR143W-A YIL021W YJL140W YLR418C YOL005C YOR151C YOR210W YOR224C YPR187W 
YBR154C YBR236C YDL115C YDL140C YDR404C YGL070C YGR005C YGR063C YGR186W YHL021C YIL021W YJL140W YML010W YOL005C YOR151C YOR224C YPL129W YPR180W YPR187W 
YBR154C YDL150W YDL160C YDR005C YDR045C YFR028C YFR037C YGL156W YJL011C YJR063W YKL060C YKL144C YKR025W YMR116C YNL113W YNL151C YNL248C YNR003C YOR116C YOR207C YOR210W YOR224C YOR340C YOR341W YPR010C YPR032W YPR110C YPR187W YPR190C 
YBR154C YOR340C YOR341W YPR010C 
YBR154C YCL028W YDL140C YDR343C YER125W YGR136W YIL021W YKR018C YLR392C YML123C YMR275C YPR187W 
YBR154C YDL126C YER049W YER110C YGR162W YJL138C YJR138W YLR249W YOL006C YOL139C 
YBR154C YDL140C YDR404C YGR005C YGR116W YGR186W YIL021W YJL140W YJL148W YKL144C YML010W YNL248C YOR151C YOR341W YPL129W YPR110C YPR187W 
YBR154C YDR280W YER004W YJL011C YJL148W YKL144C YNL248C YOR116C YOR310C YOR340C YOR341W YPR010C YPR110C 
YBR154C YGL043W 
YBR155W YGR187C 
YBR155W YEL030W YGR234W YLR355C 
YBR158W YCR015C YGL207W YGR098C YGR163W YGR203W YPL235W 
YBR160W YDR212W YFR015C YFR030W YHR027C YMR012W 
YBR160W YGL003C YIL142W YJL014W YKR048C YMR304W YPR119W 
YBR160W YPR119W 
YBR162C YCR012W YDL145C YDR238C YER086W YER122C YFR051C YGL100W YGL137W YIL076W YKR067W YLR180W YMR214W YNL287W YPL010W 
YBR169C YJL006C YKL139W YML112W 
YBR169C YDR050C YGL131C YGL251C YHR174W YKL060C YKL152C YLR044C YLR371W YMR052W YMR186W YNL127W YOL086C 
YBR171W YLR292C YOR254C YPL094C 
YBR171W YDR245W YEL036C YLR292C YLR342W YOR254C YPL094C 
YBR175W YDR138W YHR027C YHR119W YLR403W YMR190C YOL045W YPL029W 
YBR179C YDL097C YDR142C YDR188W YGR184C YIL068C YIL142W YJL014W YJR064W YKL103C YLR105C YOR326W YPL226W 
YBR188C YDR473C YDR482C 
YBR195C YKR029C YOR100C YOR308C YPR018W 
YBR195C YML102W YPR018W 
YBR196C YDR164C YOL086C 
YBR198C YCR042C YDR145W YDR167W YGL112C YGR274C YML015C YML098W YMR227C YMR236W YPL011C YPL129W 
YBR198C YBR245C YDR427W YER148W YGL112C YGL195W YGL241W YGR274C YKR001C YLR044C YLR249W YMR205C YOL086C YOR117W YPL082C 
YBR203W YDR328C YKR048C 
YBR205W YDL052C YDL143W YDL160C YDR170C YER110C YFR009W YFR044C YGL195W YGL238W YHL030W YHR020W YJR077C YKL104C YLR071C YLR180W YLR342W YNL138W YOL086C YOR136W 
YBR205W YDL052C YEL002C YML115C YPL050C 
YBR207W YEL022W YER021W YER110C YFL041W YLR342W YOL086C 
YBR208C YDL047W YDR359C YDR381W YFL024C YGL017W YHR099W YJL081C YJL098W YMR005W YMR209C YNL055C YOL139C YOR061W YOR187W YOR244W YPL129W YPL204W YPR040W 
YBR216C YML007W 
YBR221C YER178W YFL018C YGR193C YNL071W 
YBR221C YDR381W YDR394W YER094C YER178W YFL007W YFR050C YGL011C YGL197W YGR081C YGR113W YGR135W YHL030W YIL009C-A YIL094C YJL001W YKL104C YLL021W YLR071C YLR276C YLR347C YML092C YMR308C YMR310C YMR314W YNL189W YOL038W YOL108C YOR117W YOR362C YOR373W YPL012W YPL020C YPR103W 
YBR221C YML059C YMR308C 
YBR225W YGL197W YLR310C 
YBR233W-A YDR016C YDR201W YDR320C-A YGL061C YGR113W YKL052C YKR037C YKR083C 
YBR234C YDL029W YGR240C YIL062C YJL008C YJR064W YJR065C YKL013C YLR370C YNR035C YNR053C YOR361C 
YBR234C YDL029W YHR064C YJR065C YKL013C YLR241W YLR370C YML069W YMR309C YNL040W YNR035C YPL043W 
YBR242W YDL235C YHR052W YHR088W YIL137C YJL154C YMR049C YOR272W YPR088C 
YBR245C YHR024C YHR069C YLR086W YLR163C YOL021C 
YBR245C YCR052W YER148W YFR013W YFR037C YGL133W YGL195W YKR001C YKR008W YLR033W YLR044C YLR249W YLR357W YMR091C YOL004W YOL017W YOL086C YPL082C YPR110C 
YBR245C YCR052W YDL002C YER092W YFL013C YFL039C YFR013W YFR037C YGL133W YGL150C YJL081C YKR001C YKR008W YLR033W YLR357W YMR091C YOL004W YOL017W YOL086C YOR141C YOR304W YPL082C YPL235W YPR110C 
YBR245C YLR347C YOR304W 
YBR247C YBR289W YDL060W YER155C YFL049W YGR054W YHL025W YJL016W YJL176C YKL143W YKR001C YMR033W YNL207W YNR023W YOR056C YOR145C YOR290C YPL012W YPL016W YPL204W YPL266W 
YBR247C YER017C YFL018C 
YBR249C YGR086C YHR179W YKR048C YLR438W YPL004C YPL150W 
YBR254C YDR108W YDR246W YDR407C YDR472W YGR166W YKR068C YML077W YMR218C YOR115C 
YBR254C YDR108W YDR246W YDR407C YDR472W YGR143W YGR166W YKR068C YLR342W YML077W YMR218C YOR115C YPL235W 
YBR257W YHR062C YNL221C YNL282W 
YBR260C YCL028W YDL029W YDR190C YEL060C YHR027C YIL094C YJL095W YJR072C YMR275C YNL037C YPL140C YPR108W 
YBR260C YCR002C YER091C YFL045C YGL062W YGL245W YHR043C YHR044C YHR060W YHR107C YJR076C YKL056C YLR314C YML056C YNL073W 
YBR264C YER031C YER136W YFL005W YFL038C YGL210W YKR014C YLR262C YLR362W YML001W YOR089C 
YBR264C YER136W YOR370C 
YBR267W YJL122W 
YBR267W YGR245C YKR048C YKR079C YLR410W YOR112W 
YBR272C YDL007W YDL097C YDL147W YDR394W YDR427W YER021W YFR004W YGL004C YGR232W YHR027C YHR200W YKL145W YLR421C YOR117W YOR259C YOR261C YPL235W YPR108W 
YBR274W YKL104C 
YBR274W YLR152C YPR124W 
YBR276C YLR359W 
YBR278W YNL262W YPR175W 
YBR278W YDR121W YNL262W YPR175W 
YBR279W YGL019W YGL207W YGL244W YIL035C YIL094C YJR138W YLR418C YML069W YOL145C YOR039W YOR061W YOR123C 
YBR279W YER164W YGL207W YGL244W YIL035C YLR410W YLR418C YML069W YOL145C YOR061W YOR123C 
YBR280C YDL006W YDL132W YDR328C YEL060C YGR087C YLR134W YLR352W YNL055C YPL258C 
YBR281C YGL171W YHR052W YJL109C YMR049C YMR093W 
YBR286W YDL116W YGL092W YGL100W YJR042W YLR208W YLR359W 
YBR287W YPL235W 
YBR288C YGR261C YJL024C YPL195W 
YBR288C YPL016W YPL195W 
YBR289W YDR073W YHL025W YJL176C YMR033W YNR023W YOR290C YPL016W YPL129W YPR034W 
YCL009C YMR108W 
YCL011C YDL084W YDR138W YDR381W YHR167W YLR432W YML062C YNL139C YNL253W 
YCL017C YPL135W 
YCL024W YDR381W YDR507C YGL241W YIL094C YJR045C YKR048C YNL078W YOL012C YOL070C 
YCL028W YDR279W YGR234W YJL138C YJR105W YKR028W YNL055C YNL106C 
YCL028W YDR143C YGL245W YJR068W YLR304C YOL094C YOR144C YOR217W 
YCL028W YDL029W YDR224C YDR427W YER070W YFR052W YGR155W YHR024C YIL066C YLR163C YNL085W YNL134C 
YCL028W YKR063C YLR403W YOR370C 
YCL028W YDL029W YDR188W YDR212W YDR214W YER025W YFL045C YHR005C YHR033W YIL142W YJL014W YJR064W YMR105C YMR120C YOR212W 
YCL028W YEL021W 
YCL028W YDR128W YDR188W YEL062W YER182W YFL016C YGL100W YGL205W YHR033W YLR216C YOL139C YPL258C 
YCL030C YDL160C YLR044C YLR180W YML124C 
YCL030C YDL137W YGR052W YLR127C 
YCL031C YGR090W YIL035C YKL088W YOR039W 
YCL043C YDL147W YIL108W YIL128W YJR068W YLR300W YMR246W YOL126C 
YCL043C YCR002C YGL049C YGR162W YHR027C YHR033W YHR107C YJR076C YLR314C YMR012W YNL088W 
YCL043C YDR087C YDR194C YDR496C YER077C YJL109C YKL014C YKR024C YKR081C YLR175W YLR196W YLR233C YNL132W YOR201C YOR319W YPL012W 
YCL054W YDR028C YDR130C YDR301W YDR412W YER133W YFR003C YFR015C YGL111W YGL256W YGR103W YHR052W YHR158C YJL042W YJR007W YJR093C YKL085W YKL193C YLR134W YLR258W YLR430W YLR449W YML074C YMR012W YMR049C YMR311C YOR227W YOR272W YOR329C YPL237W YPR160W 
YCL054W YDL014W YDL031W YDR087C YER006W YGR103W YIL070C YKR081C YMR229C YMR290C YNL189W YOR039W YOR061W YOR272W YPR016C YPR143W 
YCR001W YEL037C 
YCR002C YDL225W YDR218C YGR059W YHR107C YJR076C YLR314C 
YCR002C YDL225W YHR107C YJR076C YLR314C 
YCR002C YJR140C YJR144W YNL312W 
YCR002C YDL225W YFL018C YGL105W YHR107C YJR076C YLR314C 
YCR002C YCR053W YDL225W YDR158W YHR107C YJR076C YLR027C YLR314C 
YCR002C YDR324C 
YCR008W YPL031C 
YCR009C YDR388W YGL060W YNL055C YOR232W 
YCR012W YEL031W YHR174W 
YCR014C YNL180C 
YCR018C YDL014W YDR324C YDR398W YDR432W YDR449C YDR478W YER082C YGR128C YGR159C YHL034C YHR065C YHR089C YHR196W YJL109C YKL099C YLL008W YLR222C YLR223C YMR239C YMR302C YNL221C YNR052C YOR048C 
YCR020C-A YEL053C YPR051W 
YCR024C-A YEL017C-A YGL008C YPL036W 
YCR034W YGR032W YLR342W 
YCR035C YDL111C YDR280W YGR095C YGR195W YHR069C YOL021C 
YCR035C YDL111C YDL140C YDR280W YGR095C YGR195W YHR069C YHR081W YNL232W YOL021C YOL142W YOR001W YOR076C YPR110C 
YCR052W YFR037C YGR056W YIL126W YKR008W YLR321C YLR357W YMR033W YOR213C YPR034W 
YCR052W YDR303C YER025W YFR037C YGR275W YIL126W YKR008W YLR033W YLR321C YLR357W YML127W YMR033W YMR091C YPR034W 
YCR053W YDR021W YDR211W YER025W YGL049C YGR083C YGR162W YJL138C YJR007W YKR026C YOL139C YOR260W YPL237W 
YCR057C YDR449C YGR210C YLR222C 
YCR057C YDL014W YDL185W1 YDR449C YER127W YGL019W YGR090W YIL035C YJL069C YJL109C YKL012W YKL099C YKR060W YKR096W YLR129W YLR197W YLR222C YLR409C YML093W YMR229C YNL132W YOR039W YOR061W YOR090C YOR145C YPL126W 
YCR057C YDR449C YJL069C YLR129W YLR222C YLR409C 
YCR066W YGL058W YKL210W 
YCR066W YDR092W YGL087C YHR137W YKL210W YLR059C 
YCR073C YDR369C YEL051W YIL070C YMR224C YNL085W YNL250W YPR160W 
YCR073C YLR006C YLR233C YNR031C 
YCR077C YDL065C YDL160C YER112W YJL124C YNL118C 
YCR077C YDL065C YDL160C YER112W YGL121C YJL124C YNL118C YNL147W 
YCR079W YOR323C 
YCR081W YDR443C YNL025C YPL042C 
YCR084C YCR088W YDR342C YDR523C YHR016C YJR065C YOR367W 
YCR084C YDR211W YGR083C YKR026C YLR291C YOR260W 
YCR087W YDL051W YDR102C YDR194C YDR224C YDR365C YDR381W YGL008C YGL019W YIL035C YJL207C YKR081C YLR432W YNR054C YOL041C YOL139C YOR061W 
YCR088W YGR209C YHR199C YMR308C 
YCR088W YDR155C YGR196C YHR179W YKL085W YLL050C YMR105C YNL094W YPL004C 
YCR088W YNL094W 
YCR091W YNR047W 
YCR092C YNL082W YOL090W 
YCR092C YDR224C YNR058W 
YCR093W YDL165W YER068W YIL038C YPR072W 
YCR093W YDR453C YGR184C YJL141C YKR001C YLL001W YLR109W YLR241W YLR270W YMR304W YNL250W YOR173W YPL247C YPR184W 
YDL003W YDR180W YFL008W YIL026C YJL074C YPR007C 
YDL003W YER110C YER147C YFL008W YGL195W YGR234W YIL026C YJL008C YJL074C YNL030W YOL041C YPL235W 
YDL003W YFL008W YIL026C YJL074C 
YDL006W YNR019W 
YDL006W YDR162C YER178W YJL128C YMR319C YNR031C YNR058W 
YDL006W YDR170C YLR148W 
YDL006W YML100W 
YDL007W YDL097C YDL147W YDR394W YDR427W YER021W YFR004W YFR052W YGL048C YGR232W YHR027C YHR200W YIL075C YKL145W YOR117W YOR259C YOR261C YPR108W 
YDL007W YDL097C YDL147W YDR427W YFR052W YGL200C YHR027C YIL125W YKL145W YOR261C YPR159W 
YDL007W YDL029W YDL097C YDL147W YDR394W YDR427W YEL034W YER021W YFR004W YFR052W YGL004C YGR232W YHR027C YHR200W YKL073W YKL145W YLR106C YLR216C YLR306W YNL055C YNL085W YOR027W YOR117W YOR136W YOR259C YOR261C YPR108W 
YDL007W YDR190C YDR328C YGR175C YHR115C YLL039C YNL116W YNL311C YOR027W YOR259C 
YDL007W YDL025C YDL097C YDL147W YDR394W YDR427W YER021W YFR004W YFR010W YFR052W YGL048C YHR027C YHR200W YIL075C YKL145W YMR091C YOR261C YPR108W 
YDL013W YLR006C YNR031C YOR208W 
YDL014W YLR197W YOR310C 
YDL014W YDR087C YER006W YER126C YGL019W YGL111W YGR103W YHR051W YHR089C YHR170W YLR197W YML123C YMR319C YNL061W YOL077C YOR206W YPL009C YPL211W 
YDL014W YKR081C YNL132W YOL102C 
YDL014W YGL137W YKL078W 
YDL014W YDR194C YDR381W YDR496C YEL030W YER077C YFR001W YGR086C YGR090W YGR103W YHR052W YJL141C YKL172W YKR081C YLR136C YLR196W YLR432W YML056C YMR049C YNL132W YNL230C YOL041C YOR017W YOR272W YPL001W YPL004C YPL012W YPL093W 
YDL014W YDR117C YGL078C YGL173C YGR159C YGR162W YJL033W YOL076W YOR206W YOR310C 
YDL020C YDR069C YGR270W 
YDL029W YIL062C YJR065C YKL013C YLR370C YNR035C 
YDL029W YOR027W YPR178W 
YDL029W YDR143C YLL039C YNL189W YPL113C YPR010C YPR019W 
YDL029W YDL225W YDR148C YGR282C YHR033W YJR070C YNR016C YNR035C YOR259C YPL235W 
YDL030W YDL043C 
YDL040C YHR013C 
YDL042C YDR171W YDR227W YFR028C YGR192C YGR282C YJL076W YLR249W YOL086C 
YDL042C YDR227W YFL007W YLR442C YNL189W 
YDL042C YDR227W YFL007W YFL045C YLR442C YNL189W 
YDL043C YDL145C YDL185W1 YDR226W YGL137W YGR162W YGR250C YLR058C YLR059C YLR222C YMR012W YMR304W YNR031C YPL126W YPR121W YPR160W 
YDL047W YER155C YFR019W YFR040W YGL197W YIL142W YJL098W YKL195W YKR028W YLR310C YMR024W YNL101W YNL187W YNR016C YOR267C 
YDL047W YGL246C YOR048C 
YDL047W YDL219W 
YDL047W YJR064W YLR386W YNR016C 
YDL047W YFR021W YFR040W YGL190C YLR222C YNL242W YPL258C 
YDL047W YDL113C YFR040W YLR222C YPR040W 
YDL047W YDR293C YFR040W YJL098W YKR028W YLR248W YOR048C 
YDL051W YDL167C YDR432W YGL049C YGL162W YGR162W YIR001C YJL033W YJR138W YLR147C YML117W YMR080C YNL016W YNL251C YNL262W YOR290C YPL016W YPL190C 
YDL051W YPL210C YPL243W 
YDL056W YLR182W 
YDL056W YLR182W 
YDL060W YDR023W YDR350C YMR064W YMR282C YOL123W 
YDL060W YDR224C YER006W YOL041C YOR056C 
YDL065C YKL010C YKL189W YMR058W 
YDL065C YDR190C YDR394W YEL034W YMR284W YPL078C 
YDL065C YMR284W 
YDL067C YGL187C YHR051W YNL052W 
YDL069C YDR197W YHL038C YJL209W 
YDL070W YLR399C 
YDL074C YHR149C YPL055C 
YDL077C YDR080W 
YDL080C YGR196C YIL142W 
YDL084W YDR138W YDR214W YML062C YNL139C 
YDL084W YDR138W YML062C 
YDL085W YDL174C YGR207C YIL155C YKL085W YKL148C YML054C YML120C YMR145C YNR001C YOR356W YOR374W YPL262W YPR004C 
YDL090C YKL019W 
YDL090C YKL019W YKL152C 
YDL092W YKL122C YML105C YPL210C YPL243W YPR088C 
YDL101C YFL045C YJL092W YPR181C 
YDL101C YJL092W 
YDL101C YDR030C YDR212W YIL142W 
YDL101C YDL185W1 YDR369C YDR394W YGL137W YLR059C YMR224C YNL250W 
YDL101C YPL153C 
YDL101C YDR217C 
YDL101C YER125W YML123C YMR275C 
YDL101C YGL019W YLR154C YNL088W YOR061W 
YDL102W YJR006W YJR043C 
YDL108W YPR025C 
YDL108W YDR311W YDR460W YER171W YIL143C YLR005W YPL122C YPR025C YPR056W 
YDL108W YDR311W YDR460W YER171W YGR258C YIL143C YLR005W YPL122C YPR025C 
YDL112W YIL105C YNL307C YOR266W 
YDL116W YGL092W YGL100W YJR042W YKL057C YLR208W 
YDL116W YDL195W YDR337W YDR382W YGL019W YGL092W YGL100W YIL035C YJR042W YKL057C YLR150W YLR208W YNL112W YOR061W YPL085W YPR181C 
YDL116W YGL092W YJL117W YJR042W YKL057C 
YDL116W YGL100W YJR042W YMR209C YOR176W YPL215W 
YDL126C YDR037W YPR056W 
YDL126C YDR356W YGR078C YGR240C YHR172W YLR200W YLR212C YML094W YNL126W YNL153C 
YDL127W YGL134W YNL289W YOL001W YPL031C YPL219W 
YDL132W YDR054C YDR328C YFL009W YOR057W 
YDL132W YDR054C YDR328C YJR090C 
YDL132W YDR054C YDR328C YIL046W 
YDL132W YDR139C YDR328C YIL046W YKL081W YLL039C YNL007C YNL103W YOL133W YPL038W 
YDL132W YDR131C YDR328C YEL060C YFL009W YLR267W YML088W YOR057W 
YDL132W YDR306C YDR328C YER043C YKL085W YMR105C YNL138W YOR027W 
YDL132W YDR328C YJL149W 
YDL132W YDR328C YLL039C YLR097C YLR289W YMR303C YNL037C 
YDL132W YDR328C YLR352W 
YDL132W YDR328C YML088W 
YDL137W YDL192W 
YDL137W YDL192W YHR188C 
YDL140C YDR131C YGL070C YIL021W YNL135C YOL005C YPR093C 
YDL140C YDR343C YDR457W YGR090W YGR186W YGR253C YHR027C YHR033W YIL021W YIL033C YJR017C YLL026W YLR106C YLR216C YLR438W YML010W YNL014W 
YDL143W YDR188W YDR212W YIL142W YJL008C YJL014W YJL111W YJR064W 
YDL143W YDR211W YDR300C YER025W YGL206C YGR083C YGR095C YGR194C YHL032C YJR007W YKR026C YLR044C YLR291C YML071C YNL265C YOL142W YOR260W YPL237W 
YDL145C YDL192W YDR238C YFR051C YGL137W YIL076W YNL287W YPL010W 
YDL145C YIL147C 
YDL145C YIL035C YIL070C YJL087C YKL108W YMR287C YMR303C YNL189W 
YDL145C YDR394W YJL157C YMR012W YMR304W YNL189W YNR031C 
YDL147W YDL216C YDR179C YIL071C YMR025W YOL117W 
YDL148C YER179W YFL016C YKL211C YNL055C YNR016C YPL235W YPR183W 
YDL156W YIL142W YJL014W 
YDL159W YDR190C YER167W YGR040W YHR084W YLR154C YLR362W YPL049C YPL115C 
YDL164C YEL030W 
YDL171C YER018C YER025W YIL128W YMR117C 
YDL175C YDR023W YDR432W YGR165W YMR303C YNL189W YOR204W YPR191W 
YDL175C YJL050W YOL115W YOR001W 
YDL185W YDR394W YER171W YFR009W YGL048C YGL195W YHL030W YHR200W YIL128W YML124C YMR012W YMR116C YNL064C 
YDL185W YER110C YIL094C YJR121W YKL104C YNL313C YOR117W 
YDL185W1 YDR155C YDR300C YER043C YGL105W YHR008C YJL026W YJL138C YML095C YPL022W YPL262W 
YDL185W1 YLR442C YMR223W 
YDL185W1 YKL048C 
YDL188C YPL003W 
YDL190C YPL236C 
YDL192W YDL200C YDR214W YDR224C YEL024W YGL121C YGL137W YGR184C YHR033W YHR183W YKL056C YKL073W YLL011W YLR109W YNL014W YOR232W 
YDL192W YDR170C YDR477W YEL060C YER027C YGL115W YGL208W YLL039C YML006C YMR086W 
YDL192W YDR328C YMR094W 
YDL193W YGL008C YGL195W YJR132W YLR293C YOR185C 
YDL195W YHL039W YKR082W YLR208W 
YDL195W YLR429W 
YDL208W YDL213C YGL078C YGL244W YGR159C YGR283C YHR089C YHR196W YLR175W YLR410W YMR310C YOR310C 
YDL213C YDR028C YDR190C YDR343C YDR436W YER133W YGL008C YGL115W YGR130C YGR159C YHR186C YJL076W YKL193C YML049C YPL036W 
YDL215C YHR154W YJL047C YLR320W 
YDL220C YDR155C YEL030W YGL256W YHR208W 
YDL232W YEL002C YGL022W YGL226C-A YJL002C YML019W YMR149W YOR085W YOR103C 
YDR002W YER052C YGL097W YJR074W YLR293C YLR347C YMR235C YOR185C 
YDR002W YIL125W YLR293C YMR235C YOR185C YPL111W 
YDR004W YDR076W YER095W YGL163C YML032C 
YDR009W YML051W YPL248C 
YDR013W YDR489W YJL072C YOL146W 
YDR021W YNL271C 
YDR027C YDR484W YJL029C YKR020W 
YDR028C YER054C YER133W YKL193C YMR311C YOR178C 
YDR028C YDR422C YDR477W YER027C YER129W YER177W YGL019W YGL115W YGL208W YIL035C 
YDR030C YDR188W YIL142W 
YDR032C YDR422C YGL115W YOR018W YOR267C YPR160W 
YDR037W YDR129C YDR341C YER052C YER136W YGL026C YGR204W YHR064C YIL078W YIL149C YJR104C YKL216W YMR205C YMR315W YNL135C YOR319W YOR335C 
YDR060W YLR002C YOR206W YOR243C 
YDR074W YER120W YGR240C YHR183W YHR196W YIL125W YJL109C YLL026W YPL126W YPR160W 
YDR080W YLR113W YLR248W YMR319C 
YDR083W YDR240C YFR037C YGR103W YGR104C YLR347C YMR125W YNL139C YNL189W YOR001W YOR310C YOR361C YPL178W 
YDR086C YER087C-B YLR378C 
YDR091C YLR340W YNL260C 
YDR092W YGL087C YOL081W YOR220W 
YDR092W YER125W YGL087C 
YDR092W YGL087C YHR137W 
YDR097C YOL090W 
YDR097C YOL090W 
YDR098C YER174C YGL220W YLL029W 
YDR099W YPR030W 
YDR101C YFL005W YFL038C YGR103W YJL122W YLR397C YMR246W YPL093W YPR017C 
YDR113C YGR098C YML034W 
YDR113C YNL189W 
YDR117C YDR429C YGL173C YGR159C YGR162W YHR089C YJL050W YJL098W YKR024C YLR002C YOR204W YOR310C 
YDR117C YHR203C YOR310C 
YDR120C YGL111W 
YDR122W YNL035C 
YDR127W YFR024C-A YJL045W YLR422W YMR302C YMR304W YOR039W YOR042W 
YDR129C YDR353W YKL085W 
YDR129C YLR019W YMR246W 
YDR131C YDR328C YIL063C 
YDR137W YER136W YLR039C YLR262C YLR304C YMR235C 
YDR138W YEL060C YNL139C YNR031C 
YDR138W YHR167W YML062C YNL139C YNL253W 
YDR140W YML014W YNR046W YNR050C YOL124C 
YDR141C YGR270W YIL055C YPL115C 
YDR143C YLR229C YMR303C YPL161C 
YDR148C YFL018C YIL125W 
YDR148C YER110C YFL018C YFR049W YIL125W YLR180W YMR012W YPL213W 
YDR152W YGR173W YKL085W 
YDR152W YDR365C YGR173W 
YDR155C YER164W YML049C YOR319W YPR188C 
YDR155C YFL014W 
YDR155C YDR341C YER043C YGL174W YHR019C YHR064C YIR005W YLR438W YMR105C 
YDR155C YDR510W 
YDR166C YER008C YGL233W YIL068C YJL085W YLR166C YPR055W 
YDR169C YDR190C YKL210W YML112W 
YDR170C YLR263W 
YDR173C YML099C YMR042W YMR043W 
YDR176W YDR448W YGR252W YHR099W YOL148C YPL254W 
YDR176W YDR448W YGR252W YHR099W YOL148C YPL254W 
YDR177W YDR226W 
YDR178W YKL141W YKL148C YLL041C 
YDR179C YJR084W 
YDR188W YJL111W YMR028W 
YDR188W YDR212W YDR301W YGR187C YIL142W YJR064W YNL317W 
YDR188W YGR240C YJR064W YPL151C 
YDR188W YDR212W YIL142W YJL014W YJR064W YLR196W YOL077C YOR176W YPR191W 
YDR188W YDR212W YIL142W YJL014W YJR064W YLL011W YMR229C YNL132W 
YDR188W YDR212W YIL142W YJL014W YOR229W YOR230W 
YDR188W YDR190C YJL026W YOR229W YOR230W YOR283W 
YDR188W YDR342C YDR412W YER002W YER006W YER043C YER091C YER120W YFL002C YFL045C YFR028C YGL023C YGL111W YGL120C YGL245W YGR103W YHR052W YHR183W YHR193C YKL009W YKL172W YLR002C YLR024C YLR300W YLR304C YLR369W YLR449W YMR049C YMR100W YMR290C YNL002C YNL061W YNL110C YOL077C YOR206W YOR272W YPL093W YPL258C YPR016C 
YDR188W YDR342C YDR412W YER002W YER006W YER043C YER091C YER120W YFL002C YFL045C YFR028C YGL023C YGL111W YGL120C YGL245W YGR103W YHR052W YHR183W YHR193C YKL009W YKL172W YLR002C YLR024C YLR300W YLR304C YLR369W YLR449W YMR049C YMR100W YMR290C YNL002C YNL061W YNL110C YOL077C YOR206W YOR272W YPL093W YPL258C YPR016C 
YDR190C YPL235W 
YDR194C YGL035C YOL041C 
YDR194C YDR496C YGR103W YGR162W YHR052W YHR216W YKL172W YKR024C YLL008W YLR432W YMR229C YNL175C YNL308C YOR206W YPL043W 
YDR196C YJL194W 
YDR198C YOR005C 
YDR200C YFR008W YGR086C YML123C YMR029C YMR319C YPL004C 
YDR207C YJR094C 
YDR211W YGR083C YKR026C YLR291C YOR260W 
YDR211W YIL035C YJL080C YMR116C 
YDR211W YEL013W YEL051W YER023W YER025W YGR083C YGR279C YIL128W YJR132W YKL205W YKR026C YLR291C YMR058W YMR246W YOR260W YPL237W 
YDR211W YER025W YFL039C YGR083C YGR159C YLR291C YOR260W YOR361C YPL237W 
YDR212W YIL142W YJL106W 
YDR212W YDR342C YGL195W YHR199C YJR132W YLR326W YLR347C YNL323W 
YDR212W YDR477W YER027C YFL045C YGL115W YGL208W YNR035C YOR136W 
YDR212W YGL116W YIL142W YJL013C YJL014W YJR064W YKL085W YPL140C 
YDR212W YFL033C YIL033C YJL164C YKL166C YLL040C YMR319C YPL203W 
YDR214W YDR394W YGL234W YHR020W YJR068W YLL026W YMR303C YOL094C YOR217W 
YDR214W YER090W YGL115W YKL204W YMR246W YOL139C 
YDR219C YDR328C YHR122W 
YDR224C YER025W YLR109W YNL312W 
YDR226W YFL030W YGR233C YGR234W YIL050W YJR104C YPL031C 
YDR228C YGL044C YMR061W YOL123W YOR250C 
YDR233C YEL056W YHR183W YLL022C YPL001W 
YDR253C YIR017C YNL103W 
YDR260C YEL034W YHR166C 
YDR266C YMR012W YOR232W 
YDR267C YER098W YHR044C YIL128W YOL111C YOR261C 
YDR283C YNL213C 
YDR285W YGL249W YIL072W YLR263W YNL088W 
YDR292C YKL154W 
YDR292C YKL154W 
YDR295C YNL021W YPR179C 
YDR300C YER107C 
YDR310C YHR152W YMR308C YNL138W 
YDR313C YLL039C 
YDR318W YGR179C YPL018W 
YDR324C YDR398W YEL055C YGL043W YGR128C YHR196W YJL033W YJL109C YMR093W YPL126W 
YDR328C YGR140W YMR094W YMR168C 
YDR328C YFL009W 
YDR335W YOL051W 
YDR342C YDR343C YGR033C YGR086C YOL100W YPL004C 
YDR342C YDR343C YLR019W 
YDR343C YDR516C YNL032W 
YDR353W YNL180C 
YDR353W YHR179W YKL085W YOL128C YOR185C 
YDR353W YHR074W YLR216C YMR303C YNL278W YOR154W YOR220W 
YDR359C YEL018W YFL024C YFL039C YHR099W YJL081C YML007W YNL030W YNL107W YOL086C YOR244W YPR023C 
YDR359C YLR113W YLR248W 
YDR361C YER117W YML056C YMR319C YPL208W 
YDR364C YMR125W YPL178W 
YDR364C YLL036C YLR117C YMR213W 
YDR365C YHR089C 
YDR369C YMR224C YNL250W 
YDR369C YJL167W YKL022C YLR109W YMR224C YNL250W 
YDR381W YLR197W YNL088W 
YDR385W YOR133W 
YDR385W YGR187C 
YDR388W YHL030W YIL156W YJR139C YLL039C YML123C YPL249C 
YDR390C YLR249W YOL086C YPR180W 
YDR395W YHR046C YIL070C YMR012W YMR105C YOR207C YPR015C 
YDR397C YER159C 
YDR407C YJL044C YMR218C 
YDR422C YDR477W YER027C YGL115W YGL208W YJL089W 
YDR424C YDR488C YKR054C 
YDR432W YIL079C YML056C YNL004W YOL115W YOR204W 
YDR432W YOR310C YPL263C 
YDR436W YER133W YMR311C YPL031C 
YDR436W YKL193C YMR311C YOR054C 
YDR460W YER171W 
YDR468C YDR498C YLR026C YMR183C YOL018C YOR036W YOR075W YPL232W 
YDR480W YGR040W YLR304C YNL189W 
YDR490C YGR086C YKL166C YPL004C 
YEL002C YGL022W YGL100W YJL002C YLR208W YML019W YML130C YMR146C YMR149W 
YEL003W YGR078C YLR200W YML094W YNL153C 
YEL015W YML091C YNL118C YOL149W 
YEL020W-A YHR005C-A 
YEL030W YGL062W YJR140C YML058W YMR083W 
YEL034W YJR047C 
YEL034W YOR043W YPR030W 
YEL037C YER162C 
YEL055C YFL008W YFL039C YHR174W YLR196W YLR449W YPL126W YPL207W 
YEL056W YPL001W 
YEL058W YNL218W 
YEL060C YER171W YIL033C YIL128W 
YEL071W YFR044C YJR016C YLR153C YLR438W YOR230W YPL028W YPL262W YPR165W 
YER007C-A YJR014W YKL028W YMR116C 
YER007W YHR027C 
YER017C YMR089C 
YER018C YIL144W YMR117C YOL069W 
YER020W YGL245W YHR005C YMR029C YNL037C YPL036W 
YER022W YGL151W YGR104C YHR041C YLR071C YNL236W YOL135C YOR174W 
YER025W YJR007W YPL237W 
YER025W YLR215C YOR260W 
YER027C YKR048C YOL139C YOR276W 
YER030W YGR233C YLR186W 
YER031C YER136W YFL038C YKR014C 
YER043C YKL104C YKL161C 
YER047C YGR256W YHR183W YPL126W 
YER054C YER133W YKL085W YLR258W YPR160W YPR184W 
YER059W YPL031C 
YER070W YGR180C YIL066C YJL026W 
YER071C YIL034C YIR003W YKL007W 
YER073W YML032C 
YER081W YHR215W YIL074C 
YER090W YKL211C YLR180W 
YER090W YKL211C 
YER095W YMR167W 
YER111C YLR182W 
YER123W YHR135C YNL154C YPL204W 
YER133W YKL193C 
YER133W YJL042W 
YER133W YFR003C YOR232W 
YER133W YOR227W 
YER136W YFL005W YFL038C YOR370C YPR017C 
YER146W YER172C YHR165C 
YER148W YGR246C YNL039W 
YER157W YGL005C YGL223C YGR120C YML071C YNL041C YNL051W YPR105C 
YER164W YGL019W YGL207W YGR090W YIL035C YKL088W YML069W YOR039W YOR061W 
YER165W YGR162W YOL139C 
YER165W YGR159C YGR162W YJL033W YJL050W YLR002C YMR229C YOR206W YOR310C YPL263C 
YER168C YHR174W 
YER171W YPR160W 
YER176W YHR164C 
YER177W YGL078C YGR159C YLR410W YOR310C 
YFL008W YJL074C 
YFL022C YLR060W YPR047W 
YFL022C YLR060W 
YFL022C YMR284W 
YFL033C YPL031C 
YFL034C-B YNL161W 
YFL034C-B YNL161W 
YFL034W YPL110C 
YFL037W YLR212C YML085C YML124C 
YFL039C YGR233C YJL005W YNL138W 
YFL039C YIL094C YKL125W YLR180W YML126C YNL119W 
YFL045C YOL062C 
YFR002W YGL172W YGR119C YJL041W 
YFR009W YGL195W 
YFR009W YKL104C YLR058C 
YFR011C YGL207W YLR304C YMR012W YOL006C YPR190C 
YFR016C YIL034C YIL125W YKL007W YLL050C 
YFR021W YNL242W YOL086C 
YFR039C YNL006W 
YGL008C YLR289W YPL170W 
YGL009C YOL086C 
YGL019W YIL035C YOR039W YOR061W 
YGL019W YGR116W YIL035C YOR061W YPR133C 
YGL049C YGR162W YOR276W 
YGL049C YGR162W YGR192C YIR001C YNL138W 
YGL049C YGR162W YJL107C YJL138C YOL139C 
YGL061C YGR113W 
YGL078C YGR159C YLR197W YOR310C YPL235W 
YGL090W YOR005C 
YGL090W YOR061W 
YGL090W YLR109W YLR288C YOR005C 
YGL091C YIL129C 
YGL094C YKL025C 
YGL105W YGL245W YGR162W YGR264C 
YGL115W YGL179C YKR096W 
YGL121C YJR053W YLR389C YMR319C YNL238W 
YGL130W YPL228W 
YGL131C YLR413W 
YGL133W YOL086C YOR304W 
YGL137W YGL234W YGR240C YHR033W YHR214W-A YIL033C YJL164C YKL166C YLR216C YML001W YNL227C YPR160W 
YGL141W YGR103W YKL021C YMR049C YNL061W YPR016C 
YGL142C YML012W 
YGL155W YKL019W 
YGL163C YKL056C YKL085W YOR232W 
YGL174W YGL216W YMR012W 
YGL179C YGL195W YGL241W YGR233C YJL005W YLL050C YLR059C YLR429W YMR092C YNL138W 
YGL195W YJL050W YPL190C YPR088C 
YGL195W YJL050W YPL190C 
YGL195W YGL206C YHR108W YIL094C 
YGL206C YGR167W 
YGL206C YGR167W YGR234W YIL094C YML028W YMR116C YPL106C 
YGL212W YOR106W 
YGL216W YHR183W YKL085W YNL014W 
YGR005C YGR186W YPL129W 
YGR072W YHR077C YMR080C 
YGR082W YHR117W YMR060C YMR203W YNL070W YNL121C YNL131W YOR045W YPR133W-A 
YGR086C YNL088W YPL004C YPL074W 
YGR090W YPL212C 
YGR090W YJL168C 
YGR103W YMR049C YOR272W 
YGR123C YMR186W YPL240C 
YGR135W YGR218W YHR011W YIL063C 
YGR143W YPR159W 
YGR155W YJR045C 
YGR162W YHR170W YJL090C YNL189W 
YGR180C YIL070C YJL026W YJL115W YJR140C YPL153C 
YGR200C YHR187W YLR384C YPL086C YPL101W 
YGR200C YJR127C YLR384C YNL078W YPL086C 
YGR223C YPL028W 
YGR234W YHR121W YLL013C YML124C 
YGR238C YHR158C 
YGR240C YMR205C 
YGR240C YNL045W 
YGR240C YMR205C 
YGR240C YJL138C YMR205C 
YGR244C YOR142W 
YGR252W YOL148C 
YGR254W YJR045C 
YGR258C YOL044W 
YGR267C YIR034C YLR354C YNL055C 
YGR267C YKL210W YOR027W YOR184W 
YGR280C YMR302C YPL110C 
YHL002W YNR006W 
YHL011C YOR090C YPR016C 
YHR005C YJR086W YOR212W 
YHR012W YJL053W YJL154C 
YHR012W YJL154C 
YHR014W YJL138C YOR136W 
YHR024C YLR163C 
YHR024C YHR120W YLR163C 
YHR027C YHR170W YMR323W YOR351C 
YHR030C YIL113W YNL138W 
YHR052W YPL131W YPR016C 
YHR052W YJL122W 
YHR060W YKL119C 
YHR073W YPL043W 
YHR076W YMR137C 
YHR085W YHR197W YNL182C 
YHR099W YOR244W 
YHR102W YKL189W YMR303C 
YHR102W YOR353C 
YHR105W YLL040C 
YHR115C YNL116W YNL311C 
YHR119W YLR015W 
YHR129C YMR294W YPL174C 
YHR135C YNL154C 
YHR154W YJL047C YLR320W 
YHR171W YNL061W YOR191W YPR016C 
YHR172W YLR212C YNL126W 
YHR179W YLR186W YLR438W YPL004C 
YHR186C YKL119C 
YHR193C YPL037C 
YHR193C YIL106W YOR136W YOR210W YOR335C YPR111W YPR122W YPR160W 
YHR208W YJR148W 
YHR216W YJL050W YLR432W YML056C 
YIL007C YLR304C 
YIL022W YJR045C 
YIL033C YJL164C YKL166C YPL203W 
YIL033C YKL166C YPL203W 
YIL033C YLL039C YLR006C YLR109W YMR022W YNR031C 
YIL033C YJL164C YKL166C YPL203W 
YIL033C YJL164C YKL166C YKR014C YNL055C YNL093W YNL227C YOL139C YOR089C YOR370C 
YIL035C YOR061W 
YIL066C YKL011C 
YIL104C YLR134W YLR175W YLR197W YMR205C YNL124W YNL189W 
YIL126W YML123C YNL116W YNL311C YPL110C 
YIL139C YPL167C 
YIL142W YJR070C YLR105C 
YIL143C YNL085W YOR027W 
YIL149C YMR108W YNL128W YPL164C 
YIR017C YJR060W YNL103W 
YIR017C YNL103W YPL038W 
YIR022W YJR010C-A YML055W 
YJL005W YJL026W YNL138W YOL139C 
YJL006C YKL139W YML112W 
YJL006C YKL139W YML112W 
YJL031C YOR370C YPR176C 
YJL031C YPR176C 
YJL041W YJL061W 
YJL041W YJL061W YMR047C 
YJL060W YLR314C 
YJL068C YLR354C 
YJL090C YNL189W 
YJL138C YKR059W 
YJL143W YNR017W 
YJL165C YOL103W 
YJL203W YLL036C YPR101W 
YJL208C YKR079C 
YJR052W YLL039C YPL046C 
YJR060W YKL049C YKL089W 
YJR061W YKL168C 
YJR109C YOR303W 
YJR110W YLR071C 
YJR135C YLR381W YPR046W 
YJR144W YMR137C 
YKL028W YKR062W 
YKL041W YLR025W YPR173C 
YKL058W YOR194C 
YKL058W YOR194C 
YKL067W YNL030W YPR010C 
YKL088W YKR072C YOR054C 
YKL104C YPL111W YPL160W 
YKL135C YLR170C YPL259C YPR029C 
YKL182W YPL231W 
YKL190W YLR433C YML057W 
YKL190W YLR433C YML057W YPR159W 
YKL193C YPL179W 
YKL196C YLR093C 
YKL206C YPL051W 
YKL215C YLL026W 
YKL216W YKR055W 
YKR024C YOL076W YPR131C 
YKR048C YMR139W 
YLL010C YOR043W 
YLL036C YLR117C YMR213W YPR101W 
YLR146C YPR069C 
YLR148W YLR396C YMR231W YPL045W 
YLR196W YLR410W YOL041C YOL077C 
YLR238W YML123C YMR029C YMR319C 
YLR288C YPL194W 
YLR288C YOR368W 
YLR288C YPL194W 
YLR288C YOL094C YPL029W YPL194W 
YLR306W YPL003W 
YLR347C YNL189W YPR018W 
YLR359W YOR361C 
YLR396C YMR291W YPL262W 
YML016C YOR308C 
YML095C YMR201C YPL022W 
YML102W YPR018W 
YMR012W YMR198W 
YMR035W YMR150C 
YMR053C YNL309W YNL330C YOL004W 
YMR055C YPL040C 
YMR102C YNR039C YOR174W 
YMR106C YMR284W 
YMR106C YMR284W 
YMR131C YOR001W YOR063W 
YMR167W YOR155C YOR232W 
YMR229C YNL055C YNL085W YNL090W YNL210W YOR089C 
YMR263W YNL330C YOL004W 
YMR287C YPL029W 
YNL008C YNL055C YNL260C 
YNL023C YNL135C 
YNL032W YNL099C 
YNL037C YOR136W 
YNL055C YNR010W YOL139C 
YNL056W YNL099C 
YNL088W YOL006C 
YNL199C YPL075W 
YNL330C YOL004W YPL139C YPL181W 
YNR007C YOL004W YOR160W 
YNR050C YOR164C 
YOL010W YPL217C 
YOR069W YOR132W 
YOR243C YOR356W 
YOR310C YPR137W 
YOR386W YPL104W 
YPL003W YPR066W 
YPL026C YPL028W 
YPL082C YPR073C 
YPL164C YPR191W 
